# Supplementary material for: The complete genome sequence of EC1-UPM, a novel N4-like bacteriophage that infects Escherichia coli O78:K80
Source: Virol J. 2013 Oct 18;10:308. doi: 10.1186/1743-422X-10-308 (PMC3853248; doi:10.1186/1743-422X-10-308)
Supplement: Additional file 1: Table S1 — Blast2Go and InterProscan annotation of all predicted proteins in bacteriophage EC1-UPM. [file 1743-422X-10-308-S1.xls]

## Sheet: Sheet1
Seq. Name	Seq. Description	Seq. Length	#Hits	min. eValue	mean Similarity	#GOs	GOs	Enzyme Codes	InterProScan
AGC31510.1	hypothetical protein	107	5	9.57157E-60	92.6%	0	0		no IPS match
AGC31511.1	hypothetical protein	48	2	1.19813E-14	96.5%	0	0		no IPS match
AGC31512.1	hypothetical protein	71	2	8.14214E-46	97.5%	0	0		no IPS match
AGC31513.1	rna polymerase rnap1 subunit a	126	5	5.74307E-87	95.6%	3	F:endonuclease activity; F:sequence-specific DNA binding transcription factor activity; P:regulation of transcription, DNA-dependent	0	no IPS match
AGC31514.1	hypothetical protein	62	3	2.32711E-37	87.67%	0	0		no IPS match
AGC31515.1	hypothetical protein	62	4	1.27704E-38	93.0%	0	0		no IPS match
AGC31516.1	hypothetical protein	42	4	1.67919E-21	87.75%	0	0		no IPS match
AGC31517.1	hypothetical protein	105	5	5.61046E-70	95.2%	0	0		no IPS match
AGC31518.1	hypothetical protein	77	3	4.69647E-48	77.33%	0	0		no IPS match
AGC31519.1	phage protein	73	6	7.87638E-47	85.33%	0	0		no IPS match
AGC31520.1	gtp-binding protein	118	10	1.97619E-82	65.3%	0	0		IPR019627 (PFAM)
AGC31521.1	hypothetical protein	84	4	2.60646E-55	90.25%	0	0		no IPS match
AGC31522.1	hypothetical protein	106	4	1.41266E-72	96.0%	0	0		no IPS match
AGC31523.1	hypothetical protein	116	10	2.68059E-80	70.1%	0	0		no IPS match
AGC31524.1	hypothetical protein	86	4	2.98051E-57	92.25%	0	0		no IPS match
AGC31525.1	rna polymerase rnap1	272	10	0	75.9%	0	0		SSF56672 (SUPERFAMILY)
AGC31526.1	t7-like rna polymerase	405	10	0	76.6%	3	F:DNA-directed RNA polymerase activity; F:DNA binding; P:transcription, DNA-dependent	EC:2.7.7.6	IPR002092 (PFAM); G3DSA:1.10.287.280 (GENE3D), G3DSA:3.30.70.370 (GENE3D), SSF56672 (SUPERFAMILY)
AGC31527.1	capsid decorating protein	277	8	0	76.25%	4	P:oxidation-reduction process; F:phosphogluconate dehydrogenase (decarboxylating) activity; F:calcium ion binding; C:membrane		IPR003599 (SMART); IPR007110 (PROFILE); IPR013783 (G3DSA:2.60.40.GENE3D); SSF48726 (SUPERFAMILY)
AGC31528.1	unnamed protein product	62	3	1.87695E-20	99.33%	0	0		no IPS match
AGC31529.1	hypothetical protein	86	2	1.77541E-55	98.5%	0	0		no IPS match
AGC31530.1	hypothetical protein	69	3	1.35647E-42	98.0%	0	0		no IPS match
AGC31531.1	hypothetical protein	61	4	3.30181E-34	97.5%	0	0		no IPS match
AGC31532.1	hypothetical protein	109	4	7.08327E-73	86.25%	0	0		no IPS match
AGC31533.1	atpase	350	10	0	77.4%	1	F:ATP binding	0	IPR027417 (SUPERFAMILY); G3DSA:3.40.50.300 (GENE3D)
AGC31534.1	n4 gp25-like protein	391	10	0	73.9%	0	0		IPR018698 (PFAM); IPR025154 (PFAM)
AGC31535.1	deoxycytidine triphosphate deaminase	150	10	1.85885E-108	63.6%	2	P:dUTP metabolic process; F:hydrolase activity		IPR008180 (PFAM); G3DSA:2.70.40.10 (GENE3D), SSF51283 (SUPERFAMILY)
AGC31536.1	hypothetical protein IME11_46	69	3	4.34462E-42	82.67%	0	0		no IPS match
AGC31537.1	superinfection immunity protein	80	9	3.84356E-20	88.0%	0	0		IPR016410 (PRODOM)
AGC31538.1	hypothetical protein	126	3	1.96574E-88	89.67%	0	0		no IPS match
AGC31539.1	hypothetical protein	147	5	1.01313E-102	86.6%	0	0		no IPS match
AGC31540.1	thymidylate synthase	314	10	0	76.4%	3	F:flavin adenine dinucleotide binding; F:thymidylate synthase (FAD) activity; P:dTMP biosynthetic process	EC:2.1.1.148	IPR003669 (PFAM)
AGC31541.1	hypothetical protein	79	4	2.78593E-49	88.25%	0	0		no IPS match
AGC31542.1	---NA---	32	0			0	0		no IPS match
AGC31543.1	hypothetical protein	109	5	5.75692E-73	87.6%	0	0		no IPS match
AGC31544.1	hypothetical protein ECBP1_0038	63	1	2.52825E-39	100.0%	0	0		no IPS match
AGC31545.1	riia-like protein	855	10	0	69.5%	1	F:ATP binding	0	IPR003594 (G3DSA:3.30.565.GENE3D); PF13589 (PFAM)
AGC31546.1	riib-like protein	685	10	0	70.2%	0	0		PD130832 (PRODOM)
AGC31547.1	hypothetical protein	131	5	5.42716E-91	95.0%	0	0		no IPS match
AGC31548.1	phosphoribosyl-atp pyrophosphohydrolase	109	10	1.31934E-72	79.1%	0	0		IPR021130 (PFAM); IPR023292 (G3DSA:1.10.3420.GENE3D)
AGC31549.1	dna helicase	436	10	0	76.3%	1	F:helicase activity	0	IPR027417 (SUPERFAMILY); IPR027785 (PFAM); G3DSA:3.40.50.300 (GENE3D), PF13604 (PFAM)
AGC31550.1	hypothetical protein	176	5	8.24588E-128	93.4%	0	0		no IPS match
AGC31551.1	dna polymerase	859	10	0	82.7%	3	F:DNA-directed DNA polymerase activity; F:DNA binding; P:DNA replication	EC:2.7.7.7	IPR001098 (PFAM); IPR002298 (PRINTS); IPR012337 (SUPERFAMILY); G3DSA:1.10.150.20 (GENE3D), G3DSA:1.20.1060.10 (GENE3D), G3DSA:3.30.420.10 (GENE3D), G3DSA:3.30.70.370 (GENE3D), PTHR10133 (PANTHER), PTHR10133:SF20 (PANTHER), SSF56672 (SUPERFAMILY)
AGC31552.1	hypothetical protein	101	5	2.49273E-67	93.0%	0	0		no IPS match
AGC31553.1	hypothetical protein	158	10	1.32543E-115	78.0%	4	P:regulation of transcription, DNA-dependent; F:endonuclease activity; F:sequence-specific DNA binding transcription factor activity; F:DNA binding		no IPS match
AGC31554.1	pathogenesis-related transcriptional factor and erf protein	130	10	1.72909E-91	70.7%	4	F:endonuclease activity; F:sequence-specific DNA binding transcription factor activity; F:DNA binding; P:regulation of transcription, DNA-dependent	0	IPR001471 (G3DSA:3.30.730.GENE3D); IPR003615 (PFAM); IPR016177 (SUPERFAMILY); SSF54060 (SUPERFAMILY)
AGC31555.1	n4 gp42-like protein	325	10	0	80.6%	0	0		no IPS match
AGC31556.1	pathogenesis-related transcriptional factor and erf protein	162	10	1.79226E-117	58.9%	4	P:regulation of transcription, DNA-dependent; F:sequence-specific DNA binding transcription factor activity; F:DNA binding; F:endonuclease activity		IPR001471 (PFAM); IPR003615 (PFAM); SSF54060 (SUPERFAMILY)
AGC31557.1	dns protein	716	10	0	83.4%	0	0		IPR014820 (PFAM)
AGC31558.1	hypothetical protein	250	10	0	84.3%	0	0		PF13479 (PFAM)
AGC31559.1	single-stranded dna-binding protein	267	10	7.83324E-153	73.7%	1	F:DNA binding	0	no IPS match
AGC31560.1	n4 gp46-like protein	184	10	1.49403E-131	77.7%	1	F:nucleic acid binding		G3DSA:3.30.420.10 (GENE3D)
AGC31561.1	hypothetical protein	146	4	1.06603E-54	95.0%	3	F:endonuclease activity; F:sequence-specific DNA binding transcription factor activity; P:regulation of transcription, DNA-dependent	0	no IPS match
AGC31562.1	hypothetical protein	38	1	4.57216E-17	100.0%	0	0		no IPS match
AGC31563.1	phage family protein	126	10	4.37093E-87	69.0%	0	0		IPR025915 (PFAM)
AGC31564.1	hypothetical protein	66	2	2.34277E-40	93.5%	0	0		no IPS match
AGC31565.1	virion rna polymerase	3612	10	0	88.4%	1	F:GTP binding	0	no IPS match
AGC31566.1	66 kda protein	648	6	0	75.67%	0	0		no IPS match
AGC31567.1	kda protein	149	10	2.61548E-101	74.6%	0	0		no IPS match
AGC31568.1	n4 gp53-like protein	884	10	0	69.1%	0	0		no IPS match
AGC31569.1	n4 gp54-like protein	278	10	0	76.2%	0	0		no IPS match
AGC31570.1	n4 gp55-like protein	210	10	1.28083E-136	75.9%	0	0		no IPS match
AGC31571.1	major coat protein	400	10	0	86.1%	1	C:viral capsid	0	no IPS match
AGC31572.1	tape measure protein	406	10	0	75.6%	0	0		no IPS match
AGC31573.1	hypothetical protein ECBP1_0066	114	4	3.12356E-75	91.25%	0	0		no IPS match
AGC31574.1	portal protein	756	10	0	83.2%	0	0		no IPS match
AGC31575.1	rz spanin protein	168	6	1.33314E-107	87.67%	0	0		no IPS match
AGC31576.1	N-acetylmuramidase	211	10	1.44242E-136	76.9%	0	0		IPR008565 (PFAM); IPR018537 (PFAM); G3DSA:1.20.141.10 (GENE3D)
AGC31577.1	holin protein	86	4	6.78254E-55	92.25%	0	0		no IPS match
AGC31578.1	tail length tape-measure protein	94	5	1.44438E-46	90.6%	1	F:hydrolase activity	0	no IPS match
AGC31579.1	orf213 gene product	704	10	0	79.5%	0	0		no IPS match
AGC31500.1	tail fiber protein	928	10	0	68.3%	0	0		IPR011050 (SUPERFAMILY); IPR024429 (G3DSA:3.30.750.GENE3D); PF12708 (PFAM)
AGC31501.1	30 kda protein	236	10	1.00591E-176	69.2%	0	0		no IPS match
AGC31502.1	terminase subunit a	529	10	0	87.8%	0	0		IPR004921 (PFAM)
AGC31503.1	n4 gp69-like protein	229	10	4.2382E-157	83.7%	0	0		no IPS match
AGC31504.1	hypothetical protein	92	5	6.30638E-49	86.2%	0	0		no IPS match
AGC31505.1	hypothetical protein	132	4	6.00824E-93	89.75%	0	0		no IPS match
AGC31506.1	hypothetical protein	104	4	6.3589E-72	90.5%	0	0		no IPS match
AGC31507.1	hypothetical protein	107	4	1.80625E-70	82.25%	0	0		no IPS match
AGC31508.1	hypothetical protein	112	2	2.07908E-77	96.5%	0	0		no IPS match
AGC31509.1	hypothetical protein	108	3	1.46183E-71	80.33%	0	0		no IPS match
