# Supplementary material for: The complete genome sequence of EC1-UPM, a novel N4-like bacteriophage that infects Escherichia coli O78:K80
Source: Virol J. 2013 Oct 18;10:308. doi: 10.1186/1743-422X-10-308 (PMC3853248; doi:10.1186/1743-422X-10-308)
Supplement: Additional file 2: Table S2 — HHpred annotation of the tail fiber protein of bacteriophage EC1-UPM. [file 1743-422X-10-308-S2.txt]

Query Sun_Sep_08_09:02:07_+0200_2013 (seq=MNAHTPFDAK...AELVLIVKEI Len=928 Neff=4.2  Nseqs=178)  
Parameters  score SS:yes search:local realign with MAP:no  


   No Hit                             Prob E-value P-value  Score    SS Cols Query HMM  Template HMM
  1 3jur_A EXO-poly-alpha-D-galact 100.0   4E-44 1.3E-48  402.7  19.7  289  402-731    18-414 (448)
  2 1bhe_A PEHA, polygalacturonase 100.0 2.6E-41 8.3E-46  370.7  29.7  292  397-746     1-375 (376)
  3 1rmg_A Rgase A, rhamnogalactur 100.0 2.5E-40   8E-45  369.1  30.3  282  420-747    19-357 (422)
  4 1nhc_A Polygalacturonase I; be 100.0   2E-39 6.2E-44  351.8  29.0  269  436-746     6-333 (336)
  5 1czf_A Polygalacturonase II; b 100.0 2.3E-39 7.4E-44  355.2  27.8  272  420-746    28-359 (362)
  6 2iq7_A Endopolygalacturonase;  100.0 3.9E-39 1.2E-43  349.9  29.0  270  436-746     6-334 (339)
  7 1ia5_A Polygalacturonase; glyc 100.0   8E-39 2.5E-43  347.7  30.5  279  419-746     1-336 (339)
  8 1hg8_A Endopolygalacturonase;  100.0 1.2E-38 3.9E-43  347.6  28.6  266  437-745     7-345 (349)
  9 1k5c_A Endopolygalacturonase;  100.0 5.8E-39 1.8E-43  348.8  21.9  273  421-750     2-334 (335)
 10 2uvf_A Exopolygalacturonase; G 100.0 6.3E-38   2E-42  363.7  23.2  283  415-733   150-567 (608)
 11 2x6w_A Tail spike protein; vir 100.0 2.6E-32 8.3E-37  313.8  12.8  302  382-750     3-404 (600)
 12 3gq8_A Preneck appendage prote  99.9 5.5E-26 1.7E-30  262.5  18.5  232  414-699    15-300 (609)
 13 3gqn_A Preneck appendage prote  99.9   1E-25 3.3E-30  264.1  18.5  232  414-699    15-300 (772)
 14 3zpp_A SP_1833, cell WALL surf  99.9 4.9E-25 1.6E-29  247.5  19.8  321  404-774     9-441 (443)
 15 1h80_A IOTA-carrageenase; hydr  99.9 1.1E-24 3.5E-29  246.3  14.5  280  411-750    11-366 (464)
 16 1ogo_X Dextranase; hydrolase,   99.9 2.8E-24 8.8E-29  248.3  15.7  232  451-727   234-543 (574)
 17 1x0c_A Isopullulanase; glycosi  99.9 1.1E-23 3.5E-28  242.5  19.8  242  451-727   202-518 (549)
 18 2vbk_A Tailspike-protein; vira  99.8 2.7E-20 8.4E-25  207.2   8.1  215  382-631     7-284 (514)
 19 2pyg_A Poly(beta-D-mannuronate  99.8 1.3E-18 4.2E-23  188.3  17.1  264  420-728     1-358 (377)
 20 3eqn_A Glucan 1,3-beta-glucosi  99.3 3.3E-12   1E-16  150.9  11.7  235  421-682    49-326 (758)
 21 1czf_A Polygalacturonase II; b  99.0 8.4E-09 2.6E-13  113.8  19.2  227  481-755    68-341 (362)
 22 2uvf_A Exopolygalacturonase; G  99.0 9.5E-09   3E-13  120.2  19.7  195  511-745   357-598 (608)
 23 3jur_A EXO-poly-alpha-D-galact  99.0 2.4E-09 7.6E-14  121.2  12.2  191  511-728   216-442 (448)
 24 1ia5_A Polygalacturonase; glyc  98.9 5.9E-08 1.9E-12  105.9  21.9  205  510-755    66-318 (339)
 25 2iq7_A Endopolygalacturonase;   98.9 1.1E-07 3.4E-12  103.8  21.7  205  510-755    62-316 (339)
 26 1nhc_A Polygalacturonase I; be  98.8 1.5E-07 4.6E-12  102.7  19.7  204  510-755    62-315 (336)
 27 1hg8_A Endopolygalacturonase;   98.4 4.3E-06 1.4E-10   91.8  16.3  140  511-682   130-302 (349)
 28 1rmg_A Rgase A, rhamnogalactur  98.4 2.1E-05 6.7E-10   88.4  21.4  177  544-755   130-335 (422)
 29 3eqn_A Glucan 1,3-beta-glucosi  98.3   1E-06 3.2E-11  104.9   9.1  126  409-560   386-531 (758)
 30 1ogo_X Dextranase; hydrolase,   98.3 4.5E-06 1.4E-10   97.4  13.1  193  475-728   257-511 (574)
 31 1h80_A IOTA-carrageenase; hydr  98.1 9.8E-06 3.1E-10   92.5  11.5  129  544-710   135-277 (464)
 32 1k5c_A Endopolygalacturonase;   98.1   3E-05 9.6E-10   84.8  13.6  137  511-682   122-284 (335)
 33 1x0c_A Isopullulanase; glycosi  97.9 4.3E-05 1.4E-09   88.8  12.6  179  507-728   235-480 (549)
 34 2inu_A Insulin fructotransfera  97.9 7.8E-05 2.5E-09   83.8  12.5  188  419-660    12-260 (410)
 35 1bhe_A PEHA, polygalacturonase  97.7 0.00019 5.9E-09   79.3  12.7  112  511-674   177-304 (376)
 36 1ru4_A Pectate lyase, PEL9A; p  97.1  0.0056 1.8E-07   68.7  14.2  186  441-673    38-292 (400)
 37 3zpp_A SP_1833, cell WALL surf  96.7   0.013 4.1E-07   66.8  13.1  169  476-678    71-281 (443)
 38 3gq8_A Preneck appendage prote  96.4   0.077 2.4E-06   62.7  17.4  187  515-732   181-402 (609)
 39 3gqn_A Preneck appendage prote  96.3    0.15 4.8E-06   61.6  19.3  188  515-732   181-402 (772)
 40 3zsc_A Pectate trisaccharide-l  96.1    0.33   1E-05   53.8  19.9  196  405-684    13-261 (340)
 41 1pcl_A Pectate lyase E; lyase   95.1    0.35 1.1E-05   53.8  15.3  145  437-629    32-224 (355)
 42 2qy1_A Pectate lyase II; GAG l  94.9    0.61 1.9E-05   51.2  16.2  183  437-684    22-252 (330)
 43 1pxz_A Major pollen allergen J  94.8     0.2 6.4E-06   55.4  12.5  138  476-639    83-255 (346)
 44 2x3h_A K5 lyase, K5A lyase; ba  94.5    0.53 1.7E-05   51.7  14.2  159  419-625    62-221 (542)
 45 1gq8_A Pectinesterase; hydrola  94.5     2.3 7.3E-05   46.6  19.5  191  441-684    22-246 (319)
 46 2pyg_A Poly(beta-D-mannuronate  94.3    0.62   2E-05   50.5  14.7  128  515-678    96-269 (377)
 47 1idk_A Pectin lyase A; signal,  94.2    0.31 9.7E-06   54.3  12.2  154  476-684   103-282 (359)
 48 1qcx_A Pectin lyase B; beta-he  94.1     0.4 1.3E-05   53.3  12.8  152  477-684   104-282 (359)
 49 1air_A Pectate lyase C, PELC;   94.1    0.82 2.6E-05   50.8  15.2  157  480-684    88-263 (353)
 50 2x6w_A Tail spike protein; vir  93.2    0.18 5.5E-06   59.6   8.4  113  511-682   201-339 (600)
 51 1xg2_A Pectinesterase 1; prote  92.0     1.8 5.6E-05   47.4  13.7  138  441-607    18-169 (317)
 52 1dbg_A Chondroitinase B; beta   91.2       2 6.5E-05   49.8  13.8  188  436-634    29-266 (506)
 53 1pxz_A Major pollen allergen J  90.1    0.91 2.9E-05   50.2   9.2   89  506-606    65-192 (346)
 54 1vbl_A Pectate lyase 47; PL 47  88.2     1.9 6.1E-05   48.9  10.3  104  511-629   126-279 (416)
 55 1air_A Pectate lyase C, PELC;   88.0     3.2  0.0001   46.1  11.7  108  507-629    78-212 (353)
 56 2nsp_A Pectinesterase A; micha  87.5      10 0.00032   42.0  15.2  141  441-611    21-232 (342)
 57 3vmv_A Pectate lyase; polysacc  87.5     3.2  0.0001   45.7  11.2  140  511-684    97-264 (326)
 58 1idk_A Pectin lyase A; signal,  87.1     2.6 8.1E-05   47.0  10.3  101  513-629   104-230 (359)
 59 2qy1_A Pectate lyase II; GAG l  86.6     3.2  0.0001   45.6  10.6  111  507-629    62-201 (330)
 60 2o04_A Pectate lyase, PL; hexa  85.6     2.8 8.7E-05   47.4   9.7  103  511-629   121-273 (399)
 61 1vbl_A Pectate lyase 47; PL 47  85.2     2.6 8.3E-05   47.8   9.3   88  476-584   127-246 (416)
 62 1pe9_A Pectate lyase A; parall  84.9     2.7 8.7E-05   46.8   9.1   95  476-606    82-203 (361)
 63 3zsc_A Pectate trisaccharide-l  82.9     2.3 7.3E-05   47.1   7.4   62  543-606    84-158 (340)
 64 3uw0_A Pectinesterase; right-h  81.8      12 0.00038   41.8  12.7  116  441-584    47-195 (364)
 65 2o04_A Pectate lyase, PL; hexa  80.3     4.5 0.00014   45.7   8.7   88  476-584   122-240 (399)
 66 1qcx_A Pectin lyase B; beta-he  79.2     9.3 0.00029   42.5  10.6   84  513-610   104-200 (359)
 67 3vmv_A Pectate lyase; polysacc  74.4      11 0.00034   41.6   9.4   79  521-606    78-172 (326)
 68 1pcl_A Pectate lyase E; lyase   59.1   1E+02  0.0032   34.3  13.2  127  511-684    74-232 (355)
 69 1ru4_A Pectate lyase, PEL9A; p  47.1      39  0.0012   38.0   7.6   85  511-608   132-229 (400)
 70 2inu_A Insulin fructotransfera  35.0 1.4E+02  0.0045   34.0   9.7  121  481-614   136-304 (410)
 71 3riq_A Tailspike protein; righ  30.3      94   0.003   35.8   7.0  109  551-675   264-408 (543)
 72 1pe9_A Pectate lyase A; parall  27.4 1.7E+02  0.0055   32.6   8.6   94  511-629    81-203 (361)
 73 2fl8_A Baseplate structural pr  25.4      75  0.0024   37.7   5.4   76  166-262   193-286 (602)
 74 1ee6_A Pectate lyase; parallel  23.9 6.6E+02   0.021   26.1  11.9  108  528-684    40-180 (197)
 75 2vbk_A Tailspike-protein; vira  23.2 2.1E+02  0.0065   33.5   8.3  118  511-661   198-348 (514)
 76 3grh_A YBHC, acyl-COA thioeste  22.7 3.1E+02  0.0098   31.5   9.6   99  441-561    92-244 (422)

  No 1  
>3jur_A EXO-poly-alpha-D-galacturonosidase; beta-helix, cell WALL biogenesis/degradation, glycosidase; 2.05A
  {Thermotoga maritima}
  Probab=100.00  E-value=4e-44  Score=402.74  Aligned_cols=289  Identities=16%  Similarity=0.168  Sum_probs=0.0

  Q ss_pred             eecCCCCccccccccccCcEEEEEeccccCCCCcccHHHHHHHHHhCCE-----EEEcCCeEEEeeEEEcCCc-------
  Q Sun_Sep_08_09:  402 VKQPFTGSVVRTQHDKNAEMVSVKDFGAVGDGVNDDTAAFQKAFATCAS-----IFIPAGTYKVTDLTLDKSA-------  469 (928)
  Q Consensus       402 ~~~p~~gav~Rt~~~kla~~c~V~DFGA~gDG~TDDT~AIqaAI~aC~s-----VvVPaGtYlIg~VtLksnv-------  469 (928)
                        +.+|..++          +.|+|++|||++||.+|||+|||+||++|..     |+||+|+|++++|.|++++       
  T Consensus        18 ~~~p~~~~----------~~~~v~~~GA~gdg~tddt~Aiq~Ai~~c~~~ggg~v~vP~G~yl~~~l~l~s~v~l~l~gt   87 (448)
  T 3jur_A           18 VREPQIPD----------REVNLLDFGARGDGRTDCSESFKRAIEELSKQGGGRLIVPEGVFLTGPIHLKSNIELHVKGT   87 (448)
  T ss_dssp             CCCCCCCS----------CEEEGGGGTCCCEEEEECHHHHHHHHHHHHHHTCEEEEECSSEEEESCEECCTTEEEEESSE
  T ss_pred             ccCCCCCC----------cEEEEEecccCCCCCeecHHHHHHHHHhhhhcCCeEEEECCCcEEEeeeEeCCCcEEEEEEE


  Q ss_pred             ---------ccc------------ceeeeEe---cCCeEEEeccceeee------chhhccc------------------
  Q Sun_Sep_08_09:  470 ---------YGE------------QQVSVVH---GNGAIITGNSVTLLG------WRKVKAS------------------  501 (928)
  Q Consensus       470 ---------YG~------------~~~~LI~---GsNItItG~~GtIDG------W~~~~~~------------------  501 (928)
                                 |-|            ...++|.   .+||+|+|+ |+|||      ||+|...                  
  T Consensus        88 L~~s~d~~~y~p~~~~~~~G~~~~~~~~lI~~~~~~ni~ItG~-GtIDG~G~~~~ww~~~~~~~~~~~~~~~~~~~~~~~  166 (448)
  T 3jur_A           88 IKFIPDPERYLPVVLTRFEGIELYNYSPLVYALDCENVAITGS-GVLDGSADNEHWWPWKGKKDFGWKEGLPNQQEDVKK  166 (448)
  T ss_dssp             EEECCCGGGGCSCEEEEETTEEEEESCCSEEEESCEEEEEESS-CEEECCCBTTBBGGGGCCGGGTCCTTSCCSHHHHHH
  T ss_pred             EEecCCHHHhCcccccccccccccCccceEEEeCcEeeEEEEe-EEEECCCCchhhhhhcccccccccccccccccchhh


  Q ss_pred             -----------------CCCCCCCcEEEEeecceEEEEeeEEEcCCCccccccccccceEEEEeecCeEEEeEEEecCCC
  Q Sun_Sep_08_09:  502 -----------------GLKFSVSEYVTLMDVRNCTFSDIDFGATRFGRWEELGRATYSIYWNKFNECRFAGMYAKTDID  564 (928)
  Q Consensus       502 -----------------g~~~~RP~lI~f~~~tNVtIsgItI~NSP~g~w~aI~v~~fhv~wn~s~NVtI~nItIda~s~  564 (928)
                                         .....||++|.|.+|+|++|+||+++|||          .||+....|+||+|+|++|+++  
  T Consensus       167 l~~~~~~~~p~~~~~~~~~~~~RP~~i~~~~~~nv~i~giti~nsp----------~~~i~~~~~~nv~i~~v~I~~~--  234 (448)
  T 3jur_A          167 LKEMAERGTPVEERVFGKGHYLRPSFVQFYRCRNVLVEGVKIINSP----------MWCIHPVLSENVIIRNIEISST--  234 (448)
  T ss_dssp             HHHHHHHTCCGGGCBCSTTCCCCCCSEEEESCEEEEEESCEEESCS----------SCSEEEESCEEEEEESCEEEEC--
  T ss_pred             hhhhhcccCcchhhhccccccCCceEEEEEcccceEEEeeEEEeCC----------CceEeeeccCCEEEEeEEEeec--


  Q ss_pred             CcCCCceeeeccccEEEEec-----CCEEEEeecCCCceEEEeCCEEecccccccCCcceEeeEEEEEEE--EcCC-cee
  Q Sun_Sep_08_09:  565 SANFNSNVFDSCELRRRLDT-----DEAIFYFYETPNHKAVFSGTTFIGCDASYTAVFKVVDPHITWAVV--WVGG-FID  636 (928)
  Q Consensus       565 s~NTDGIDI~~S~NVtI~Ns-----DDCIAiKscspgHGIsIsN~tsvGSlGsy~~~~dV~NItV~N~t~--~~Gh-GIS  636 (928)
                        ++||||||+.+|+||+|+||     ||||++|+.....|..+.              ...+||+|+||+|  ..|| ||+
  T Consensus       235 ~~NtDGidi~~s~nV~I~n~~i~~gDDcIaiksg~~~dg~~~~--------------~ps~nI~I~n~~~~~~~gh~gis  300 (448)
  T 3jur_A          235 GPNNDGIDPESCKYMLIEKCRFDTGDDSVVIKSGRDADGRRIG--------------VPSEYILVRDNLVISQASHGGLV  300 (448)
  T ss_dssp             STTCCSBCCBSCEEEEEESCEEEESSEEEEEBCCCHHHHHHHC--------------CCEEEEEEESCEEECSSCSEEEE
  T ss_pred             cCCCccccccCCcCEEEEeeEEEeCCCcEEeccCccccccccC--------------CCceeEEEEEeEEecCCCcceEE


  Q ss_pred             eccccccCCcccceeecc------cEEEEEEECCCcC---ceeEEeEEEecCccccc------eECCCCCccc-------
  Q Sun_Sep_08_09:  637 SGSKWFADGSNEVTTFDV------VGARVPARDARPY---TTPTANIGMQSGGIKNS------RYIPAGSLSY-------  694 (928)
  Q Consensus       637 IGS~~~~ng~N~Vtv~d~------~GiRIKTw~G~~~---NVTFeNI~m~nggV~~P------~Y~p~Gs~S~-------  694 (928)
                        |||+ ..++..+|++.++      +|+|||||+++++   ||+|+||+|++  +.+|      .|++....+.       
  T Consensus       301 iGS~-~~~~v~nV~v~n~~~~~t~~GirIKt~~g~gG~v~nI~f~ni~m~~--v~~~~i~I~~~Y~~~~~~~~~~i~nI~  377 (448)
  T 3jur_A          301 IGSE-MSGGVRNVVARNNVYMNVERALRLKTNSRRGGYMENIFFIDNVAVN--VSEEVIRINLRYDNEEGEYLPVVRSVF  377 (448)
  T ss_dssp             ECSS-CTTCEEEEEEESCEEESCSEEEEEECCTTTCSEEEEEEEESCEEEE--ESSEEEEEESCGGGCCCSCCCEEEEEE
  T ss_pred             ECCc-ccCcEEEEEEEEEEEecccceEEEEEEcCCCceEeeEEEEEEEEEC--CccccEEEEeeccCCCCCCCceEEEEE


  Q ss_pred             ceEEEEEEcCCceEEEe-CCCCcccceEEEeEEEEeCC
  Q Sun_Sep_08_09:  695 LPRFKRTVAGEEIIRIL-SLPLPCSGEWTISANLKETG  731 (928)
  Q Consensus       695 f~NITGTva~~~~V~I~-S~~~pCsNitf~nInVt~~G  731 (928)
                        |+||+++. ...++.|. ++..||+||+|+||+|+...
  T Consensus       378 ~~NI~~t~-~~~~i~i~g~~~~p~~~I~~~nv~i~~~~  414 (448)
  T 3jur_A          378 VKNLKATG-GKYAVRIEGLENDYVKDILISDTIIEGAK  414 (448)
  T ss_dssp             EESCEEEE-CSEEEEEECBTTBCEEEEEEEEEEEESCS
  T ss_pred             EEeEEEEe-cceEEEEEeCCCCCEeeEEEEEEEEEccc


  No 2  
>1bhe_A PEHA, polygalacturonase; family 28 glycosyl hydrolase, hydrolyses polygalacturonic acid, glycosidase;
  1.90A {Pectobacterium carotovorum subsp} SCOP: b.80.1.3
  Probab=100.00  E-value=2.6e-41  Score=370.68  Aligned_cols=292  Identities=15%  Similarity=0.132  Sum_probs=0.0

  Q ss_pred             CceeEeecCCCCccccccccccCcEEEEEeccccCCCCcccHHHHHHHHHhCCE---EEEcC---CeEEEeeEEEcCCc-
  Q Sun_Sep_08_09:  397 DNLLTVKQPFTGSVVRTQHDKNAEMVSVKDFGAVGDGVNDDTAAFQKAFATCAS---IFIPA---GTYKVTDLTLDKSA-  469 (928)
  Q Consensus       397 ~~~v~~~~p~~gav~Rt~~~kla~~c~V~DFGA~gDG~TDDT~AIqaAI~aC~s---VvVPa---GtYlIg~VtLksnv-  469 (928)
                        ..+..+++|..++           .|+|++||     .+|||+|||+||++|..   |++|+   |+|+++++.|++++ 
  T Consensus         1 ~d~~~~~~p~~p~-----------~~~v~~~G-----~~~dT~aiq~Ai~ac~~Gg~v~~~~~~~g~yl~g~i~l~s~vt   64 (376)
  T 1bhe_A            1 SDSRTVSEPKTPS-----------SCTTLKAD-----SSTATSTIQKALNNCDQGKAVRLSAGSTSVFLSGPLSLPSGVS   64 (376)
  T ss_dssp             CCSSCCCCCCCCC-----------EEEEEECC-----SSBCHHHHHHHHTTCCTTCEEEEECSSSSEEEESCEECCTTCE
  T ss_pred             CCccccCCCCCCC-----------eEEECCCC-----CCccHHHHHHHHHHhccCCcEEEECCCCceEEEeEEEECCCCE


  Q ss_pred             -----------------c-------------ccceeeeEe---cCCeEEEeccceeee------------chhhccc---
  Q Sun_Sep_08_09:  470 -----------------Y-------------GEQQVSVVH---GNGAIITGNSVTLLG------------WRKVKAS---  501 (928)
  Q Consensus       470 -----------------Y-------------G~~~~~LI~---GsNItItG~~GtIDG------------W~~~~~~---  501 (928)
                                         |             |....++|.   ++||+|+|. |+|||            ||++...   
  T Consensus        65 L~l~~Ga~L~~s~~~~~y~~~~~~~g~~~~~g~~~~~~I~~~~~~ni~I~G~-G~IdG~G~~~~~~~~~~ww~~~~~~~~  143 (376)
  T 1bhe_A           65 LLIDKGVTLRAVNNAKSFENAPSSCGVVDKNGKGCDAFITAVSTTNSGIYGP-GTIDGQGGVKLQDKKVSWWELAADAKV  143 (376)
  T ss_dssp             EEECTTCEEEECSCSGGGBSSTTCSSCEESCSCCBCCSEEEESCBSCEEECS-SEEECCTTSCCSSSSSCTTHHHHHHHH
  T ss_pred             EEECCCeEEEeCCCHHHCcCCCccccccccCCCCcccEEEEECCEeEEEEeC-EEEECCCCcccCCCccccccccccccc


  Q ss_pred             -CCCCCCCcEEEEeecceEEEEeeEEEcCCCccccccccccceEEEEeecCeEEEeEEEecCCCCcCCCceeeeccccEE
  Q Sun_Sep_08_09:  502 -GLKFSVSEYVTLMDVRNCTFSDIDFGATRFGRWEELGRATYSIYWNKFNECRFAGMYAKTDIDSANFNSNVFDSCELRR  580 (928)
  Q Consensus       502 -g~~~~RP~lI~f~~~tNVtIsgItI~NSP~g~w~aI~v~~fhv~wn~s~NVtI~nItIda~s~s~NTDGIDI~~S~NVt  580 (928)
                         +....||++|.|.+|+|++|+||+|+|||          .||+.+..|+|++|+|++|+++..++||||||+.+|+||+
  T Consensus       144 ~~~~~~rp~~i~~~~~~nv~I~~iti~nsp----------~~~i~~~~~~~v~i~~v~I~~~~~~~NtDGid~~~s~nV~  213 (376)
  T 1bhe_A          144 KKLKQNTPRLIQINKSKNFTLYNVSLINSP----------NFHVVFSDGDGFTAWKTTIKTPSTARNTDGIDPMSSKNIT  213 (376)
  T ss_dssp             HTCEECCCCSEEEESCEEEEEEEEEEECCS----------SCSEEEESCEEEEEEEEEEECCTTCSSCCSEEEESCEEEE
  T ss_pred             cCccCCCCeEEEEEcceEEEEEeEEEECCC----------cEEEEEeCCCcEEEEeEEEECCCCCCCCceEeecCCceEE


  Q ss_pred             EEec-----CCEEEEeecCCCceEEEeCCEEecccccccCCcceEeeEEEEEEEEcCCceeeccccccCCcccceee---
  Q Sun_Sep_08_09:  581 RLDT-----DEAIFYFYETPNHKAVFSGTTFIGCDASYTAVFKVVDPHITWAVVWVGGFIDSGSKWFADGSNEVTTF---  652 (928)
  Q Consensus       581 I~Ns-----DDCIAiKscspgHGIsIsN~tsvGSlGsy~~~~dV~NItV~N~t~~~GhGISIGS~~~~ng~N~Vtv~---  652 (928)
                        |+||     ||||++|+.+..                    ...+||+|+||+|+.||||+|||+  ..+..+|++.   
  T Consensus       214 I~n~~i~~gDDcIaiks~~~~--------------------~~s~nI~I~n~~~~~ghGisiGSe--~~~v~nV~v~n~~  271 (376)
  T 1bhe_A          214 IAYSNIATGDDNVAIKAYKGR--------------------AETRNISILHNDFGTGHGMSIGSE--TMGVYNVTVDDLK  271 (376)
  T ss_dssp             EESCEEECSSCSEEEEECTTS--------------------CCEEEEEEEEEEECSSSCEEEEEE--ESSEEEEEEEEEE
  T ss_pred             EEeCEEecCCCeEEEcccCCC--------------------CCceEEEEEeeEEEccccEEeccC--CccEeeEEEEeeE


  Q ss_pred             ---cccEEEEEEECCCcC---ceeEEeEEEecCccccc-----eECCCCCccc-------ceEEEEEEcCCceEEEe-CC
  Q Sun_Sep_08_09:  653 ---DVVGARVPARDARPY---TTPTANIGMQSGGIKNS-----RYIPAGSLSY-------LPRFKRTVAGEEIIRIL-SL  713 (928)
  Q Consensus       653 ---d~~GiRIKTw~G~~~---NVTFeNI~m~nggV~~P-----~Y~p~Gs~S~-------f~NITGTva~~~~V~I~-S~  713 (928)
                           ..+|+|||||+++.+   ||+|+||+|++  +++|     .|++......       |+||+||..+  ++.|. ++
  T Consensus       272 ~~~t~~GirIKt~~g~~G~v~ni~f~ni~~~~--v~~~i~i~~~y~~~~~~~~~~i~ni~~~ni~gt~~~--~~~l~g~~  347 (376)
  T 1bhe_A          272 MNGTTNGLRIKSDKSAAGVVNGVRYSNVVMKN--VAKPIVIDTVYEKKEGSNVPDWSDITFKDVTSETKG--VVVLNGEN  347 (376)
  T ss_dssp             EESCSEEEEEECCTTTCCEEEEEEEEEEEEES--CSEEEEEETTSSCCCCCCCCEEEEEEEEEEEECSCC--EEEEECTT
  T ss_pred             EeCCCcEEEEEEecCCCceEeeEEEEeEEEeC--CCceEEEEeeccCCCCCcCcEEEEEEEEEEEEEecc--eEEEEeCC


  Q ss_pred             CCcccceEEEeEEEEeCCCCcceeEEEecccCC
  Q Sun_Sep_08_09:  714 PLPCSGEWTISANLKETGAGLESTAIANTTKGG  746 (928)
  Q Consensus       714 ~~pCsNitf~nInVt~~G~~~~St~~~n~~~~~  746 (928)
                        +.||.+|+|+||+|++.     ..+.|+++..+
  T Consensus       348 ~~~~~~I~l~nv~l~~~-----~~~~~~~~~~~  375 (376)
  T 1bhe_A          348 AKKPIEVTMKNVKLTSD-----STWQIKNVNVK  375 (376)
  T ss_dssp             CSSCEEEEEEEEECCTT-----CEEEEESEEEE
  T ss_pred             CCCeeeEEEEeEEEecC-----CCceEEEEEec


  No 3  
>1rmg_A Rgase A, rhamnogalacturonase A; hydrolase, inverting, parallel beta-helix, glycosidase; HET: NAG BMA MAN
  GLC; 2.00A {Aspergillus aculeatus} SCOP: b.80.1.3
  Probab=100.00  E-value=2.5e-40  Score=369.06  Aligned_cols=282  Identities=15%  Similarity=0.154  Sum_probs=0.0

  Q ss_pred             cEEEEEeccccCCCCcccHHHHHHHHHhCCE---EEEcCCeEEEee-EEEc--CCc-------------cccceeeeEec
  Q Sun_Sep_08_09:  420 EMVSVKDFGAVGDGVNDDTAAFQKAFATCAS---IFIPAGTYKVTD-LTLD--KSA-------------YGEQQVSVVHG  480 (928)
  Q Consensus       420 ~~c~V~DFGA~gDG~TDDT~AIqaAI~aC~s---VvVPaGtYlIg~-VtLk--snv-------------YG~~~~~LI~G  480 (928)
                        +.|+|++|||++||.+||++|||+||++|..   |+||+|+|++++ |.|+  +++             ....+..|+.+
  T Consensus        19 ~~~~V~~~GA~~dg~tddT~Aiq~Ai~ac~~g~~V~vP~G~Yli~~~l~l~g~s~v~l~l~G~~l~~~~~~~~~~~~~~~   98 (422)
  T 1rmg_A           19 KTCNILSYGAVADNSTDVGPAITSAWAACKSGGLVYIPSGNYALNTWVTLTGGSATAIQLDGIIYRTGTASGNMIAVTDT   98 (422)
  T ss_dssp             CEEEGGGGTCCCSSSSBCHHHHHHHHHHHTBTCEEEECSSEEEECSCEEEESCEEEEEEECSEEEECCCCSSEEEEEEEE
  T ss_pred             cEEEeeeccccCCCCcccHHHHHHHHHHCCCCCEEEECCCeEEeCCceeecCCCeEEEEEcCcEEcccCCCCceEEEEec


  Q ss_pred             CCeEEE---eccceeee----chhhcccCCCCCCCcEEEEeecceEEEEeeEEEcCCCccccccccccceEEEEeecCeE
  Q Sun_Sep_08_09:  481 NGAIIT---GNSVTLLG----WRKVKASGLKFSVSEYVTLMDVRNCTFSDIDFGATRFGRWEELGRATYSIYWNKFNECR  553 (928)
  Q Consensus       481 sNItIt---G~~GtIDG----W~~~~~~g~~~~RP~lI~f~~~tNVtIsgItI~NSP~g~w~aI~v~~fhv~wn~s~NVt  553 (928)
                        +++++.   |. |+|||    ||..     +..||++|.|.+|+|++|+||+|+|+|          .+|+.+..|+||+
  T Consensus        99 ~~~~~i~i~G~-G~IdG~G~~~w~~-----~~~rp~~i~~~~~~nv~I~~iti~nsp----------~~~i~i~~~~nv~  162 (422)
  T 1rmg_A           99 TDFELFSSTSK-GAVQGFGYVYHAE-----GTYGARILRLTDVTHFSVHDIILVDAP----------AFHFTMDTCSDGE  162 (422)
  T ss_dssp             EEEEEECSSSC-CEEECCTHHHHTT-----TCCCCEEEEEEEEEEEEEEEEEEECCS----------SCSEEEEEEEEEE
  T ss_pred             CceeEEeeccC-EEEECCcchhhcC-----CCCCceEEEEcccceEEEECeEEECCC----------ceEEEEeCcCCEE


  Q ss_pred             EEeEEEecCCCCcCCCceeeeccccEEEEec-----CCEEEEeecCCCceEEEeCCEEecccccccCCcceEeeEEEEEE
  Q Sun_Sep_08_09:  554 FAGMYAKTDIDSANFNSNVFDSCELRRRLDT-----DEAIFYFYETPNHKAVFSGTTFIGCDASYTAVFKVVDPHITWAV  628 (928)
  Q Consensus       554 I~nItIda~s~s~NTDGIDI~~S~NVtI~Ns-----DDCIAiKscspgHGIsIsN~tsvGSlGsy~~~~dV~NItV~N~t  628 (928)
                        |+|++|++ .+++|+||||+.+ +||+|+||     ||||++|+                         ..+||+|+||+
  T Consensus       163 I~n~~I~~-~d~~ntDGidi~~-~nV~I~n~~i~~gDD~Iai~s-------------------------~~~nI~I~n~~  215 (422)
  T 1rmg_A          163 VYNMAIRG-GNEGGLDGIDVWG-SNIWVHDVEVTNKDECVTVKS-------------------------PANNILVESIY  215 (422)
  T ss_dssp             EEEEEEEC-CSSTTCCSEEEEE-EEEEEEEEEEESSSEEEEEEE-------------------------EEEEEEEEEEE
  T ss_pred             EEeEEEEC-CCCCCCccEeecC-CeEEEEeeEEeCCCCeEEeCC-------------------------CCcCEEEEeEE


  Q ss_pred             EEcCCceeeccccccCCcccceee------cccEEEEEEECCCcC--ceeEEeEEEecCccccc-----eECCCCCccc-
  Q Sun_Sep_08_09:  629 VWVGGFIDSGSKWFADGSNEVTTF------DVVGARVPARDARPY--TTPTANIGMQSGGIKNS-----RYIPAGSLSY-  694 (928)
  Q Consensus       629 ~~~GhGISIGS~~~~ng~N~Vtv~------d~~GiRIKTw~G~~~--NVTFeNI~m~nggV~~P-----~Y~p~Gs~S~-  694 (928)
                        |..||||+|||++..+...+|++.      ..+|+|||+|.+++.  ||+|+||.|++  ++.|     .|+....... 
  T Consensus       216 ~~~~~GisIGS~g~~~~v~nV~v~n~~~~~~~~Gi~Ikt~~g~G~v~nI~~~NI~~~~--v~~~i~i~~~y~~~~~~~~~  293 (422)
  T 1rmg_A          216 CNWSGGCAMGSLGADTDVTDIVYRNVYTWSSNQMYMIKSNGGSGTVSNVLLENFIGHG--NAYSLDIDGYWSSMTAVAGD  293 (422)
  T ss_dssp             EESSSEEEEEEECTTEEEEEEEEEEEEEESSSCSEEEEEBBCCEEEEEEEEEEEEEEE--ESCSEEEETBCTTSCCBSSS
  T ss_pred             EcCCcceeecccCCCCcEEEEEEEeEEEeccceEEEEEecCCCcEEEEEEEEeEEEEC--ccccEEEEeeccCCCcccCC


  Q ss_pred             --------ceEEEEEEcC---CceEEEe-CCCCcccceEEEeEEEEeCCCCcceeEEEecccCCC
  Q Sun_Sep_08_09:  695 --------LPRFKRTVAG---EEIIRIL-SLPLPCSGEWTISANLKETGAGLESTAIANTTKGGG  747 (928)
  Q Consensus       695 --------f~NITGTva~---~~~V~I~-S~~~pCsNitf~nInVt~~G~~~~St~~~n~~~~~~  747 (928)
                                |+||+|+...   ..+++|. ++..+|+||+|+||+|+..+++.+. +.|+++.|.|
  T Consensus       294 ~~~i~nI~~~nI~gt~~~g~~~~~i~i~~~~~~~~~ni~l~nv~i~~~~g~~~~-~~C~n~~g~g  357 (422)
  T 1rmg_A          294 GVQLNNITVKNWKGTEANGATRPPIRVVCSDTAPCTDLTLEDIAIWTESGSSEL-YLCRSAYGSG  357 (422)
  T ss_dssp             CCEEEEEEEEEEEEEESCTTTSCSEEEECBTTBCEEEEEEEEEEEEESSSSCEE-EEEESEEEES
  T ss_pred             CceEEEEEEEeEEEEecccccceeEEEEeCCCCcEeeEEEEeEEEEcCCCCccc-eEEECCCccc


  No 4  
>1nhc_A Polygalacturonase I; beta-helix, hydrolase; HET: MAN NAG BMA; 1.70A {Aspergillus niger} SCOP: b.80.1.3
  Probab=100.00  E-value=2e-39  Score=351.83  Aligned_cols=269  Identities=18%  Similarity=0.229  Sum_probs=0.0

  Q ss_pred             ccHHHHHHHHHhCCE-----EEEcCCeEEEe-------eEEEcCCc---cccceeeeEe--cCCeEEEec-cceeee---
  Q Sun_Sep_08_09:  436 DDTAAFQKAFATCAS-----IFIPAGTYKVT-------DLTLDKSA---YGEQQVSVVH--GNGAIITGN-SVTLLG---  494 (928)
  Q Consensus       436 DDT~AIqaAI~aC~s-----VvVPaGtYlIg-------~VtLksnv---YG~~~~~LI~--GsNItItG~-~GtIDG---  494 (928)
                        .|++|||+|+++|..     |+||+|+|+.=       .|.|.+.+   |+....+++.  ++||+|+|. +|+|||   
  T Consensus         6 ~~t~aiq~ai~~c~~~gg~~v~vP~G~~~~l~~l~~~~~l~~~g~~~~~~~~w~g~li~~~~~nv~I~G~~gG~IdG~G~   85 (336)
  T 1nhc_A            6 TSASEASESISSCSDVVLSSIEVPAGETLDLSDAADGSTITFEGTTSFGYKEWKGPLIRFGGKDLTVTMADGAVIDGDGS   85 (336)
  T ss_dssp             SSHHHHHHHGGGCSEEEEESCEECTTCCEECTTCCTTCEEEEESEEEECCCCSCCCSEECCEESCEEEECTTCEEECCGG
  T ss_pred             CCHHHHHHHHHHhhccCCCeEEECCCEEEEeeccCCCeEEEEeceEEcccccccCcEEEEecCCEEEEcCCCeEEECCcc


  Q ss_pred             -chhhcccCCCCCCCcEEEEeecceEEEEeeEEEcCCCccccccccccceEEEEeecCeEEEeEEEecCCC----CcCCC
  Q Sun_Sep_08_09:  495 -WRKVKASGLKFSVSEYVTLMDVRNCTFSDIDFGATRFGRWEELGRATYSIYWNKFNECRFAGMYAKTDID----SANFN  569 (928)
  Q Consensus       495 -W~~~~~~g~~~~RP~lI~f~~~tNVtIsgItI~NSP~g~w~aI~v~~fhv~wn~s~NVtI~nItIda~s~----s~NTD  569 (928)
                         ||+..+......||++|.|.+|+|++|+||+|+|+|          .+|+.+. |+||+|++++|+++..    +||||
  T Consensus        86 ~~w~~~~~~~~~~rp~~i~~~~~~nv~i~~i~i~nsp----------~~~i~i~-~~nv~i~~~~I~~~~~d~~~~~ntD  154 (336)
  T 1nhc_A           86 RWWDSKGTNGGKTKPKFMYIHDVEDSTFKGINIKNTP----------VQAISVQ-ATNVHLNDFTIDNSDGDDNGGHNTD  154 (336)
  T ss_dssp             GTCCSCTTTSSSCCCCCEEEEEEEEEEEESCEEECCS----------SCCEEEE-EEEEEEESCEEECTTHHHHTCCSCC
  T ss_pred             ccccccCcCCCCCCceEEEEeeeCcEEEEEEEEEeCC----------ccEEEEE-eCCEEEEEEEEECCCcccccCCCCC


  Q ss_pred             ceeeeccccEEEEec-----CCEEEEeecCCCceEEEeCCEE-------ecccccccCCcceEeeEEEEEEEEcCCceee
  Q Sun_Sep_08_09:  570 SNVFDSCELRRRLDT-----DEAIFYFYETPNHKAVFSGTTF-------IGCDASYTAVFKVVDPHITWAVVWVGGFIDS  637 (928)
  Q Consensus       570 GIDI~~S~NVtI~Ns-----DDCIAiKscspgHGIsIsN~ts-------vGSlGsy~~~~dV~NItV~N~t~~~GhGISI  637 (928)
                        |||+.+|+||+|+||     ||||++|+.   ++|.|+||++       +||+|.+ ....++||+|+|+++        
  T Consensus       155 Gidi~~s~nV~I~n~~i~~gDDciaiksg---~nI~i~n~~~~~ghGisiGS~g~~-~~~~v~nV~v~n~~~--------  222 (336)
  T 1nhc_A          155 GFDISESTGVYISGATVKNQDDCIAINSG---ESISFTGGTCSGGHGLSIGSVGGR-DDNTVKNVTISDSTV--------  222 (336)
  T ss_dssp             SEEECSCEEEEEESCEEESSSEEEEESSE---EEEEEESCEEESSSEEEEEEESSS-SCCEEEEEEEEEEEE--------
  T ss_pred             cEEecCCCeEEEEeCEEEcCCCEEEEeCC---eEEEEEeEEEECCcCceEccCccc-cCCCEEEEEEEeeEE--------


  Q ss_pred             ccccccCCcccceeecccEEEEEEECCCcC---ceeEEeEEEecCcccc-c-----eECC---CCCccc--------ceE
  Q Sun_Sep_08_09:  638 GSKWFADGSNEVTTFDVVGARVPARDARPY---TTPTANIGMQSGGIKN-S-----RYIP---AGSLSY--------LPR  697 (928)
  Q Consensus       638 GS~~~~ng~N~Vtv~d~~GiRIKTw~G~~~---NVTFeNI~m~nggV~~-P-----~Y~p---~Gs~S~--------f~N  697 (928)
                             .++.+        |+|||+|+|+.+   ||+|+||.|++  +++ |     .|++   .+.++.        |+|
  T Consensus       223 -----~~t~~--------girIkt~~g~~G~v~nI~~~ni~~~~--v~~~~i~i~~~y~~~~~~~~p~~~~~i~~i~~~n  287 (336)
  T 1nhc_A          223 -----SNSAN--------GVRIKTIYKETGDVSEITYSNIQLSG--ITDYGIVIEQDYENGSPTGTPSTGIPITDVTVDG  287 (336)
  T ss_dssp             -----ESCSE--------EEEEEEETTCCCEEEEEEEEEEEEEE--ESSEEEEEEEEEETTEECSCCCSSSCEEEEEEEE
  T ss_pred             -----ECCCc--------EEEEEEECCCCCEEeeeEEeeEEeec--cccccEEEEeecCCCCCCCCCCCCceEEEEEEEe


  Q ss_pred             EEEEEcC-CceEEEeCCCCcccceEEEeEEEEeCCCCcceeEEEecccCC
  Q Sun_Sep_08_09:  698 FKRTVAG-EEIIRILSLPLPCSGEWTISANLKETGAGLESTAIANTTKGG  746 (928)
  Q Consensus       698 ITGTva~-~~~V~I~S~~~pCsNitf~nInVt~~G~~~~St~~~n~~~~~  746 (928)
                        |+|+... ..+++|.|+..||+||+|+||+|+    +.+....|+++.+|
  T Consensus       288 i~gt~~~~~~~v~i~c~~~~c~ni~~~nv~i~----~~~~~~~C~n~~~g  333 (336)
  T 1nhc_A          288 VTGTLEDDATQVYILCGDGSCSDWTWSGVDLS----GGKTSDKCENVPSG  333 (336)
  T ss_dssp             EEEEECTTCEEEEEECCTTCEEEEEEEEEEEE----SSBCCSCCBSCCTT
  T ss_pred             EEEEeCCCCEEEEEEcCCCcEecEEEEeEEEE----cCCCCcccCCCCCC


  No 5  
>1czf_A Polygalacturonase II; beta helix, hydrolase; HET: NAG; 1.68A {Aspergillus niger} SCOP: b.80.1.3
  Probab=100.00  E-value=2.3e-39  Score=355.18  Aligned_cols=272  Identities=16%  Similarity=0.184  Sum_probs=0.0

  Q ss_pred             cEEEEEeccccCCCCcccHHHHHHHHHhCCE-----EEEcCCeEEEee-------EEEcCCc---cccceeeeEe--cCC
  Q Sun_Sep_08_09:  420 EMVSVKDFGAVGDGVNDDTAAFQKAFATCAS-----IFIPAGTYKVTD-------LTLDKSA---YGEQQVSVVH--GNG  482 (928)
  Q Consensus       420 ~~c~V~DFGA~gDG~TDDT~AIqaAI~aC~s-----VvVPaGtYlIg~-------VtLksnv---YG~~~~~LI~--GsN  482 (928)
                        ++|+|++           ++|||+|+++|.+     |+||+|+|+.-+       |.|++..   |....++++.  ++|
  T Consensus        28 ~~Ctv~~-----------~~aiq~ai~~c~~~~g~~v~vP~G~~l~l~~l~~~~~l~~~g~~~~~~~~w~g~~i~~~~~n   96 (362)
  T 1czf_A           28 DSCTFTT-----------AAAAKAGKAKCSTITLNNIEVPAGTTLDLTGLTSGTKVIFEGTTTFQYEEWAGPLISMSGEH   96 (362)
  T ss_dssp             CEEEESS-----------HHHHHHHGGGCSEEEEESCEECTTCCEEECSCCTTCEEEEESEEEECCCCSCCCSEEEEEES
  T ss_pred             CEEEECC-----------HHHHHHHHHHhhccCCCEEEECCCEEEEeeccCCCeEEEEeCcEEeccccCCCcEEEEeCcc


  Q ss_pred             eEEEe--ccceeee----chhhcccCCCCCCCcEEEEeecceEEEEeeEEEcCCCccccccccccceEEEEeecCeEEEe
  Q Sun_Sep_08_09:  483 AIITG--NSVTLLG----WRKVKASGLKFSVSEYVTLMDVRNCTFSDIDFGATRFGRWEELGRATYSIYWNKFNECRFAG  556 (928)
  Q Consensus       483 ItItG--~~GtIDG----W~~~~~~g~~~~RP~lI~f~~~tNVtIsgItI~NSP~g~w~aI~v~~fhv~wn~s~NVtI~n  556 (928)
                        |+|+|  . |+|||    ||+..+.. ...||++|.|.+|+|++|+||+++|+|          .||+.+. |+||+|+|
  T Consensus        97 v~I~G~~~-g~IdG~G~~~w~~~~~~-~~~rP~~i~~~~~~nv~i~~iti~nsp----------~~~i~i~-~~nv~i~~  163 (362)
  T 1czf_A           97 ITVTGASG-HLINCDGARWWDGKGTS-GKKKPKFFYAHGLDSSSITGLNIKNTP----------LMAFSVQ-ANDITFTD  163 (362)
  T ss_dssp             CEEEECTT-CEEECCGGGTCCSCTTS-SSCCCCCEEEEEEETEEEESCEEECCS----------SCCEEEE-CSSEEEES
  T ss_pred             EEEEcCCC-cEEECCCchhhcccCCC-CCCCCeEEEEeecccEEEEEEEEecCC----------ccEEEEe-eCCEEEEE


  Q ss_pred             EEEecCCC----CcCCCceeeeccccEEEEec-----CCEEEEeecCCCceEEEeCCEE-------ecccccccCCcceE
  Q Sun_Sep_08_09:  557 MYAKTDID----SANFNSNVFDSCELRRRLDT-----DEAIFYFYETPNHKAVFSGTTF-------IGCDASYTAVFKVV  620 (928)
  Q Consensus       557 ItIda~s~----s~NTDGIDI~~S~NVtI~Ns-----DDCIAiKscspgHGIsIsN~ts-------vGSlGsy~~~~dV~  620 (928)
                        ++|+++..    +|||||||+.+|+||+|+||     ||||++|+.   ++|.|+||++       +||+|.+ ....++
  T Consensus       164 ~~I~~~~~d~~~~~NtDGidi~~s~nV~I~n~~i~~gDDcIaiksg---~nI~i~n~~~~~ghGisiGS~G~~-~~~~v~  239 (362)
  T 1czf_A          164 VTINNADGDTQGGHNTDAFDVGNSVGVNIIKPWVHNQDDCLAVNSG---ENIWFTGGTCIGGHGLSIGSVGDR-SNNVVK  239 (362)
  T ss_dssp             CEEECGGGGTTTCCSCCSEEECSCEEEEEESCEEECSSCSEEESSE---EEEEEESCEEESSCCEEEEEECSS-SCCEEE
  T ss_pred             EEEECCccccccCCCCCceeecCcceEEEEeeEEecCCCEEEEeCC---eEEEEEEEEEeCCceeEEeecccc-CCCCEE


  Q ss_pred             eeEEEEEEEEcCCceeeccccccCCcccceeecccEEEEEEECCCcC---ceeEEeEEEecCccc-cc-----eECCC--
  Q Sun_Sep_08_09:  621 DPHITWAVVWVGGFIDSGSKWFADGSNEVTTFDVVGARVPARDARPY---TTPTANIGMQSGGIK-NS-----RYIPA--  689 (928)
  Q Consensus       621 NItV~N~t~~~GhGISIGS~~~~ng~N~Vtv~d~~GiRIKTw~G~~~---NVTFeNI~m~nggV~-~P-----~Y~p~--  689 (928)
                        ||+|+|+++             .+..+        |+|||||+|+.+   ||+|+||+|++  +. +|     .|++.  
  T Consensus       240 nV~v~n~~~-------------~~t~~--------GirIKt~~g~~G~v~nI~~~ni~~~~--v~~~~i~I~~~Y~~~~~  296 (362)
  T 1czf_A          240 NVTIEHSTV-------------SNSEN--------AVRIKTISGATGSVSEITYSNIVMSG--ISDYGVVIQQDYEDGKP  296 (362)
  T ss_dssp             EEEEEEEEE-------------EEEEE--------EEEEEEETTCCEEEEEEEEEEEEEEE--EEEEEEEEEEEEETTEE
  T ss_pred             EEEEEeeEE-------------ECCce--------EEEEEEeCCCCceEeeEEEEeEEEEC--cccccEEEEEecCCCCC


  Q ss_pred             -CCccc--------ceEEEEEEcC-CceEEEeCCCCcccceEEEeEEEEeCCCCcceeEEEecccCC
  Q Sun_Sep_08_09:  690 -GSLSY--------LPRFKRTVAG-EEIIRILSLPLPCSGEWTISANLKETGAGLESTAIANTTKGG  746 (928)
  Q Consensus       690 -Gs~S~--------f~NITGTva~-~~~V~I~S~~~pCsNitf~nInVt~~G~~~~St~~~n~~~~~  746 (928)
                         +.|+.        |+||+||.+. +.+++|.|++.||+||+|+||+|+    +.+....|+++.+|
  T Consensus       297 ~~~p~~~~~i~nI~~~ni~gt~~~~~~~i~i~c~~~~c~ni~~~nv~i~----~~~~~~~C~n~~~g  359 (362)
  T 1czf_A          297 TGKPTNGVTIQDVKLESVTGSVDSGATEIYLLCGSGSCSDWTWDDVKVT----GGKKSTACKNFPSV  359 (362)
  T ss_dssp             CSCCCSSEEEEEEEEEEEEEEECTTSEEEEEECCTTTEEEEEEEEEEEE----SSBCCSCCBSCCTT
  T ss_pred             CCCCCCCceEEEEEEEEEEEEecCCceEEEEEeCCCcCcCEEEEeEEEE----cCCCcccCcCCCCC


  No 6  
>2iq7_A Endopolygalacturonase; parallel beta helix, hydrolase; HET: NAG MAN PG4; 1.94A {Colletotrichum lupini}
  Probab=100.00  E-value=3.9e-39  Score=349.86  Aligned_cols=270  Identities=18%  Similarity=0.211  Sum_probs=0.0

  Q ss_pred             ccHHHHHHHHHhCCE-----EEEcCCeEEEe-------eEEEcCCc---cccceeeeEe--cCCeEEEec-cceeee---
  Q Sun_Sep_08_09:  436 DDTAAFQKAFATCAS-----IFIPAGTYKVT-------DLTLDKSA---YGEQQVSVVH--GNGAIITGN-SVTLLG---  494 (928)
  Q Consensus       436 DDT~AIqaAI~aC~s-----VvVPaGtYlIg-------~VtLksnv---YG~~~~~LI~--GsNItItG~-~GtIDG---  494 (928)
                        .|++|||+|+++|..     |+||+|+|+.-       .|.|.+..   |+....+++.  ++||+|+|. +|+|||   
  T Consensus         6 ~dt~aiq~ai~~c~~~~g~~v~vP~G~~~~l~~l~~~~~l~~~g~~~~~~~~w~g~~i~~~~~nv~I~G~~gG~IdG~G~   85 (339)
  T 2iq7_A            6 TDAAAAIKGKASCTSIILNGIVVPAGTTLDMTGLKSGTTVTFQGKTTFGYKEWEGPLISFSGTNININGASGHSIDCQGS   85 (339)
  T ss_dssp             SCHHHHHHHGGGCSEEEEESCEECTTCCEEECSCCTTCEEEEESEEEECCCCSCCCSEEEEEESCEEEECTTCEEECCGG
  T ss_pred             CCHHHHHHHHHHhhccCCCeEEECCCEEEEeeccCCCeEEEEeCcEEcccccccCcEEEEEcccEEEEcCCCCEEECCcc


  Q ss_pred             -chhhcccCCCCCCCcEEEEeecceEEEEeeEEEcCCCccccccccccceEEEEeecCeEEEeEEEecCCC----CcCCC
  Q Sun_Sep_08_09:  495 -WRKVKASGLKFSVSEYVTLMDVRNCTFSDIDFGATRFGRWEELGRATYSIYWNKFNECRFAGMYAKTDID----SANFN  569 (928)
  Q Consensus       495 -W~~~~~~g~~~~RP~lI~f~~~tNVtIsgItI~NSP~g~w~aI~v~~fhv~wn~s~NVtI~nItIda~s~----s~NTD  569 (928)
                         ||+..+......||++|.|.+|+|++|+||+|+|+|          .+|+.+..|+||+|++++|+++..    ++|||
  T Consensus        86 ~~w~~~~~~~~~~rp~~i~~~~~~nv~i~giti~nsp----------~~~i~i~~~~nv~i~~~~I~~~~~d~~~~~ntD  155 (339)
  T 2iq7_A           86 RWWDSKGSNGGKTKPKFFYAHSLKSSNIKGLNVLNTP----------VQAFSINSATTLGVYDVIIDNSAGDSAGGHNTD  155 (339)
  T ss_dssp             GTCCSCGGGSSSCCCCCEEEEEEEEEEEECCEEECCS----------SCCEEEESCEEEEEESCEEECGGGGGTTCCSCC
  T ss_pred             cccccccccCCCCCCeEEEEeeeCcEEEEEEEEEeCC----------cceEEEeccCCEEEEEEEEECCccccccCCCCC


  Q ss_pred             ceeeeccccEEEEec-----CCEEEEeecCCCceEEEeCCEE-------ecccccccCCcceEeeEEEEEEEEcCCceee
  Q Sun_Sep_08_09:  570 SNVFDSCELRRRLDT-----DEAIFYFYETPNHKAVFSGTTF-------IGCDASYTAVFKVVDPHITWAVVWVGGFIDS  637 (928)
  Q Consensus       570 GIDI~~S~NVtI~Ns-----DDCIAiKscspgHGIsIsN~ts-------vGSlGsy~~~~dV~NItV~N~t~~~GhGISI  637 (928)
                        |||+.+|+||+|+||     ||||++|+.   ++|.|+||++       +||+|.+ ....++||+|+|+++        
  T Consensus       156 Gid~~~s~nV~I~n~~i~~gDDciaiksg---~nI~i~n~~~~~ghGisiGSlg~~-~~~~v~nV~v~n~~~--------  223 (339)
  T 2iq7_A          156 AFDVGSSTGVYISGANVKNQDDCLAINSG---TNITFTGGTCSGGHGLSIGSVGGR-SDNTVKTVTISNSKI--------  223 (339)
  T ss_dssp             SEEEESCEEEEEESCEEECSSCSEEESSE---EEEEEESCEEESSCCEEEEEESSS-SCCEEEEEEEEEEEE--------
  T ss_pred             cEEEcCcceEEEEecEEecCCCEEEEcCC---ccEEEEeEEEECCceEEECcCCcc-cCCCEEEEEEEeeEE--------


  Q ss_pred             ccccccCCcccceeecccEEEEEEECCCcC---ceeEEeEEEecCcccc-c-----eECCC---CCccc--------ceE
  Q Sun_Sep_08_09:  638 GSKWFADGSNEVTTFDVVGARVPARDARPY---TTPTANIGMQSGGIKN-S-----RYIPA---GSLSY--------LPR  697 (928)
  Q Consensus       638 GS~~~~ng~N~Vtv~d~~GiRIKTw~G~~~---NVTFeNI~m~nggV~~-P-----~Y~p~---Gs~S~--------f~N  697 (928)
                             .+..+        |+|||||+|+.+   ||+|+||+|++  +++ |     .|++.   +.++.        |+|
  T Consensus       224 -----~~~~~--------girIkt~~g~~G~v~nI~~~ni~~~~--v~~~~i~i~~~y~~~~~~~~p~~~~~i~ni~~~n  288 (339)
  T 2iq7_A          224 -----VNSDN--------GVRIKTVSGATGSVSGVTYSGITLSN--IAKYGIVIEQDYENGSPTGTPTNGVPITGLTLSK  288 (339)
  T ss_dssp             -----ESCSE--------EEEEEEETTCCCEEEEEEEEEEEEEE--ESSEEEEEEEEEETTEECSCCCSSSCEEEEEEEE
  T ss_pred             -----ECCCc--------EEEEEEeCCCCeEEEEEEEEeEEccC--cccccEEEEeecCCCCCCCCCCCCceEEEEEEEe


  Q ss_pred             EEEEEcC-CceEEEeCCCCcccceEEEeEEEEeCCCCcceeEEEecccCC
  Q Sun_Sep_08_09:  698 FKRTVAG-EEIIRILSLPLPCSGEWTISANLKETGAGLESTAIANTTKGG  746 (928)
  Q Consensus       698 ITGTva~-~~~V~I~S~~~pCsNitf~nInVt~~G~~~~St~~~n~~~~~  746 (928)
                        |+|+... ..++.|.|+..||+||+|+||+|+    +.+....|+++..|
  T Consensus       289 i~gt~~~~~~~~~i~c~~~~c~ni~~~nv~i~----~~~~~~~C~n~~~~  334 (339)
  T 2iq7_A          289 ITGSVASSGTNVYILCASGACSNWKWSGVSVT----GGKKSTKCSNIPSG  334 (339)
  T ss_dssp             EEEEECTTSEEEEEECCTTCEEEEEEEEEEEE----SSBCCSCCBCCCTT
  T ss_pred             EEEEeCCCCEEEEEEeCCCcEecEEEEeEEEE----cCCCcccccCCCCC


  No 7  
>1ia5_A Polygalacturonase; glycosylhydrolase, hydrolase; HET: MAN NAG; 2.00A {Aspergillus aculeatus} SCOP:
  b.80.1.3 PDB:  1ib4 _A*
  Probab=100.00  E-value=8e-39  Score=347.69  Aligned_cols=279  Identities=14%  Similarity=0.173  Sum_probs=0.0

  Q ss_pred             CcEEEEEeccccCCCCcccHHHHHHHHHhCCE-----EEEcCCeEEEe-------eEEEcCCc---cccceeeeEe--cC
  Q Sun_Sep_08_09:  419 AEMVSVKDFGAVGDGVNDDTAAFQKAFATCAS-----IFIPAGTYKVT-------DLTLDKSA---YGEQQVSVVH--GN  481 (928)
  Q Consensus       419 a~~c~V~DFGA~gDG~TDDT~AIqaAI~aC~s-----VvVPaGtYlIg-------~VtLksnv---YG~~~~~LI~--Gs  481 (928)
                        +..|++++        .+=+++||+|+++|..     |+||+|+|+.-       .|.|++..   |+....+++.  ++
  T Consensus         1 ~~~C~~~~--------~~g~~aiq~ai~~c~~~gg~~v~vP~G~~l~l~~l~~~~~l~~~g~~~~~~~~w~g~li~~~~~   72 (339)
  T 1ia5_A            1 ATTCTFSG--------SNGASSASKSKTSCSTIVLSNVAVPSGTTLDLTKLNDGTHVIFSGETTFGYKEWSGPLISVSGS   72 (339)
  T ss_dssp             CCEEEEEG--------GGHHHHHHHHGGGCSEEEEESCEECTTCCEEECSCCTTCEEEEESEEEECCCCSCCCSEEEEEE
  T ss_pred             CCeEEECC--------CcchHHHHHHHHHhhccCCCeEEECCCEEEEeeccCCCeEEEEeCcEEcccccccCcEEEEEcC


  Q ss_pred             CeEEEec-cceeee----chhhcccCCCCCCCcEEEEeecceEEEEeeEEEcCCCccccccccccceEEEEeecCeEEEe
  Q Sun_Sep_08_09:  482 GAIITGN-SVTLLG----WRKVKASGLKFSVSEYVTLMDVRNCTFSDIDFGATRFGRWEELGRATYSIYWNKFNECRFAG  556 (928)
  Q Consensus       482 NItItG~-~GtIDG----W~~~~~~g~~~~RP~lI~f~~~tNVtIsgItI~NSP~g~w~aI~v~~fhv~wn~s~NVtI~n  556 (928)
                        ||+|+|. +|+|||    ||+..+......||++|.|.+|+|++|+||+|+|+|          .+|+.+..|+||+|++
  T Consensus        73 nv~I~G~~gG~IdG~G~~~w~~~~~~~~~~rp~~i~~~~~~nv~i~~i~i~nsp----------~~~i~i~~~~nv~i~~  142 (339)
  T 1ia5_A           73 DLTITGASGHSINGDGSRWWDGEGGNGGKTKPKFFAAHSLTNSVISGLKIVNSP----------VQVFSVAGSDYLTLKD  142 (339)
  T ss_dssp             SCEEEECTTCEEECCGGGTCSSCTTTSSSCCCCCEEEEEEEEEEEESCEEECCS----------SCCEEEESCEEEEEES
  T ss_pred             cEEEEcCCCeEEeCCCCccccccccCCCCCCCeEEEEeecCcEEEEEEEEEcCC----------cceEEEecccCeEEee


  Q ss_pred             EEEecCCC----CcCCCceeeeccccEEEEec-----CCEEEEeecCCCceEEEeCCEE-------ecccccccCCcceE
  Q Sun_Sep_08_09:  557 MYAKTDID----SANFNSNVFDSCELRRRLDT-----DEAIFYFYETPNHKAVFSGTTF-------IGCDASYTAVFKVV  620 (928)
  Q Consensus       557 ItIda~s~----s~NTDGIDI~~S~NVtI~Ns-----DDCIAiKscspgHGIsIsN~ts-------vGSlGsy~~~~dV~  620 (928)
                        ++|+++..    +|||||||+.+|+||+|+||     ||||++|+.   ++|.|+||++       +||+|.+ ....++
  T Consensus       143 ~~I~~~~~d~~~~~ntDGid~~~s~nV~I~n~~i~~gDDcIaiksg---~nI~i~n~~~~~ghGisiGS~g~~-~~~~v~  218 (339)
  T 1ia5_A          143 ITIDNSDGDDNGGHNTDAFDIGTSTYVTISGATVYNQDDCVAVNSG---ENIYFSGGYCSGGHGLSIGSVGGR-SDNTVK  218 (339)
  T ss_dssp             CEEECGGGTTTTCCSCCSEEEESCEEEEEESCEEECSSCSEEESSE---EEEEEESCEEESSSCEEEEEECSS-SCCEEE
  T ss_pred             EEEECCccccccCCCCCcEEecCCceEEEEeeEEEcCCCeEEEeCC---eEEEEEeEEEECCceEEECcCCcc-cCCCEE


  Q ss_pred             eeEEEEEEEEcCCceeeccccccCCcccceeecccEEEEEEECCCcC---ceeEEeEEEecCcccc-c-----eEC-CCC
  Q Sun_Sep_08_09:  621 DPHITWAVVWVGGFIDSGSKWFADGSNEVTTFDVVGARVPARDARPY---TTPTANIGMQSGGIKN-S-----RYI-PAG  690 (928)
  Q Consensus       621 NItV~N~t~~~GhGISIGS~~~~ng~N~Vtv~d~~GiRIKTw~G~~~---NVTFeNI~m~nggV~~-P-----~Y~-p~G  690 (928)
                        ||+|+|+++             .+..+        |+|||||+|+.+   ||+|+||.|++  +++ |     .|. +.+
  T Consensus       219 nV~v~n~~~-------------~~t~~--------girIKt~~g~~G~v~nI~~~ni~~~~--v~~~~i~i~~~y~~~~~  275 (339)
  T 1ia5_A          219 NVTFVDSTI-------------INSDN--------GVRIKTNIDTTGSVSDVTYKDITLTS--IAKYGIVVQQNYGDTSS  275 (339)
  T ss_dssp             EEEEEEEEE-------------ESCSE--------EEEEEEETTCCCEEEEEEEEEEEEEE--ESSEEEEEEEEETCTTS
  T ss_pred             EEEEEeeEE-------------ECCCc--------EEEEEEeCCCCcEEEeeEEEEEEEEC--cccccEEEEccCCCCCC


  Q ss_pred             Cccc--------ceEEEEEEcC-CceEEEeCCCCcccceEEEeEEEEeCCCCcceeEEEecccCC
  Q Sun_Sep_08_09:  691 SLSY--------LPRFKRTVAG-EEIIRILSLPLPCSGEWTISANLKETGAGLESTAIANTTKGG  746 (928)
  Q Consensus       691 s~S~--------f~NITGTva~-~~~V~I~S~~~pCsNitf~nInVt~~G~~~~St~~~n~~~~~  746 (928)
                        .++.        |+||+||... +.+++|.|+..||+||+|+||+|+    +.+....|++++.|
  T Consensus       276 ~p~~~~~i~ni~~~ni~gt~~~~~~~v~i~c~~~~c~ni~~~nv~i~----~~~~~~~C~n~~~g  336 (339)
  T 1ia5_A          276 TPTTGVPITDFVLDNVHGSVVSSGTNILISCGSGSCSDWTWTDVSVS----GGKTSSKCTNVPSG  336 (339)
  T ss_dssp             CCCSSSCEEEEEEEEEEEEECTTSEEEEEECCTTCEEEEEEEEEEEE----SSBCCSCCBSCCTT
  T ss_pred             CCcCCceEEEEEEEeEEEEeCCCCEEEEEEeCCCCEecEEEEeEEEE----CCCCCeeeECCCCC


  No 8  
>1hg8_A Endopolygalacturonase; hydrolase, pectin degradation; HET: NAG; 1.73A {Fusarium moniliforme} SCOP:
  b.80.1.3
  Probab=100.00  E-value=1.2e-38  Score=347.63  Aligned_cols=266  Identities=15%  Similarity=0.149  Sum_probs=0.0

  Q ss_pred             cHHHHHHHHHhCCE-----EEEcCCeEEEe-------eEEEcCCc---cccc-eeeeEe--cCCeEEEe--ccceeee--
  Q Sun_Sep_08_09:  437 DTAAFQKAFATCAS-----IFIPAGTYKVT-------DLTLDKSA---YGEQ-QVSVVH--GNGAIITG--NSVTLLG--  494 (928)
  Q Consensus       437 DT~AIqaAI~aC~s-----VvVPaGtYlIg-------~VtLksnv---YG~~-~~~LI~--GsNItItG--~~GtIDG--  494 (928)
                        |++|||+|+++|..     |+||+|+|+.-       .|.|.+.+   |... ..+++.  ++||+|+|  . |+|||  
  T Consensus         7 ~t~aiq~ai~~c~~~gg~~v~vP~G~~l~l~~l~~~~~l~~~g~~~~~~~~w~~g~~i~~~~~ni~I~G~~~-G~IdG~G   85 (349)
  T 1hg8_A            7 EYSGLATAVSSCKNIVLNGFQVPTGKQLDLSSLQNDSTVTFKGTTTFATTADNDFNPIVISGSNITITGASG-HVIDGNG   85 (349)
  T ss_dssp             SGGGHHHHHHHCSEEEECCCEECTTCCEEETTCCTTCEEEECSEEEECCCCCTTCCSEEEEEESCEEEECTT-CEEECCG
  T ss_pred             CHHHHHHHHHhccccCCCEEEECCCEEEEeeccCCCeEEEEcCceecccccccCCceEEEECccEEEEecCC-CEEcCCc


  Q ss_pred             --chhhcccCCCC-CCCcEEEE-e-ecceEEEEeeEEEcCCCccccccccccceEEEEeecCeEEEeEEEecCCC-----
  Q Sun_Sep_08_09:  495 --WRKVKASGLKF-SVSEYVTL-M-DVRNCTFSDIDFGATRFGRWEELGRATYSIYWNKFNECRFAGMYAKTDID-----  564 (928)
  Q Consensus       495 --W~~~~~~g~~~-~RP~lI~f-~-~~tNVtIsgItI~NSP~g~w~aI~v~~fhv~wn~s~NVtI~nItIda~s~-----  564 (928)
                          ||+..+..... .||++|.| . .++|++|+||+|+|+|          .||+.+..|+||+|+|++|+++..     
  T Consensus        86 ~~ww~~~~~~~~~~~rP~~i~~~~~~~~nv~I~giti~nsp----------~~~i~i~~~~nv~i~~~~I~~~~~~~~~~  155 (349)
  T 1hg8_A           86 QAYWDGKGSNSNSNQKPDHFIVVQKTTGNSKITNLNIQNWP----------VHCFDITGSSQLTISGLILDNRAGDKPNA  155 (349)
  T ss_dssp             GGTCCSCTTCTTSCCCCSEEEEEEEEESSEEEESCEEECCS----------SEEEEEESCEEEEEEEEEEECGGGSSCCT
  T ss_pred             chhhhcccccCCCCCCCeEEEEeecCcCcEEEEEEEEEcCC----------CceEEEeccCCEEEEEEEEECCCCccccc


  Q ss_pred             -------CcCCCceeeeccccEEEEec-----CCEEEEeecCCCceEEEeCCEEecccccccCCcceEeeEEEEEEEEcC
  Q Sun_Sep_08_09:  565 -------SANFNSNVFDSCELRRRLDT-----DEAIFYFYETPNHKAVFSGTTFIGCDASYTAVFKVVDPHITWAVVWVG  632 (928)
  Q Consensus       565 -------s~NTDGIDI~~S~NVtI~Ns-----DDCIAiKscspgHGIsIsN~tsvGSlGsy~~~~dV~NItV~N~t~~~G  632 (928)
                               ++||||||+.+|+||+|+||     ||||++|+                          -+||+|+|++|+.|
  T Consensus       156 ~~~~~~~~~NtDGid~~~s~nV~I~n~~i~~gDDcIaiks--------------------------g~nI~i~n~~~~~g  209 (349)
  T 1hg8_A          156 KSGSLPAAHNTDGFDISSSDHVTLDNNHVYNQDDCVAVTS--------------------------GTNIVVSNMYCSGG  209 (349)
  T ss_dssp             TTTTSCSCCSCCSEEEESCEEEEEEEEEEECSSCSEEESS--------------------------EEEEEEEEEEEESS
  T ss_pred             cccccccCCCCCeEEEccccEEEEEeeEEecCCCeEEeeC--------------------------CeEEEEEeEEEeCC


  Q ss_pred             Cceeecccccc--CCcccceee------cccEEEEEEECCCcC---ceeEEeEEEecCccc-cc-----eECCC---CCc
  Q Sun_Sep_08_09:  633 GFIDSGSKWFA--DGSNEVTTF------DVVGARVPARDARPY---TTPTANIGMQSGGIK-NS-----RYIPA---GSL  692 (928)
  Q Consensus       633 hGISIGS~~~~--ng~N~Vtv~------d~~GiRIKTw~G~~~---NVTFeNI~m~nggV~-~P-----~Y~p~---Gs~  692 (928)
                        |||+|||++..  +...+|++.      ..+|+|||||+|+.+   ||+|+||+|++  +. +|     .|++.   +.+
  T Consensus       210 hGisiGS~G~~~~~~v~nV~v~n~~~~~~~~GirIKt~~g~~G~v~nI~~~ni~~~~--v~~~~i~i~~~Y~~~~~~~~p  287 (349)
  T 1hg8_A          210 HGLSIGSVGGKSDNVVDGVQFLSSQVVNSQNGCRIKSNSGATGTINNVTYQNIALTN--ISTYGVDVQQDYLNGGPTGKP  287 (349)
  T ss_dssp             CCEEEEEESSSSCCEEEEEEEEEEEEEEEEEEEEEEEETTCCEEEEEEEEEEEEEEE--EEEEEEEEEEEECSSSBCSCC
  T ss_pred             cceEEccccccccCCEEEEEEEEEEEECCCcEEEEEecCCCCccccceEEEEEEEEc--cccccEEEEeeccCCCCCCcc


  Q ss_pred             cc--------ceEEEEEEcC-CceEEEeCCCCcccceEEEeEEEEeCCCCcceeEEEecccC
  Q Sun_Sep_08_09:  693 SY--------LPRFKRTVAG-EEIIRILSLPLPCSGEWTISANLKETGAGLESTAIANTTKG  745 (928)
  Q Consensus       693 S~--------f~NITGTva~-~~~V~I~S~~~pCsNitf~nInVt~~G~~~~St~~~n~~~~  745 (928)
                        +.        |+||+||.+. +.+++|.|++.||+||+|+||+|+    +.+....|+++.+
  T Consensus       288 ~~~~~i~~I~~~ni~gt~~~~~~~v~i~c~~~~c~ni~~~nv~i~----~~~~~~~C~n~~~  345 (349)
  T 1hg8_A          288 TNGVKISNIKFIKVTGTVASSAQDWFILCGDGSCSGFTFSGNAIT----GGGKTSSCNYPTN  345 (349)
  T ss_dssp             CSSEEEEEEEEEEEEEEECTTSEEEEEECCSSCEEEEEEESCEEE----CCSSCCEECSSSS
  T ss_pred             cCCceEEEEEEEeEEEEeCCCCEEEEEEeCCCcCcCEEEEeEEEE----cCCCCeeeeCCCC


  No 9  
>1k5c_A Endopolygalacturonase; beta helical structure, glycoside hydrolase, silver-LEAF IND substance, hydrolase;
  HET: NAG; 0.96A {Chondrostereum purpureum} SCOP: b.80.1.3 PDB:  1kcc _A*  1kcd _A*
  Probab=100.00  E-value=5.8e-39  Score=348.83  Aligned_cols=273  Identities=14%  Similarity=0.081  Sum_probs=0.0

  Q ss_pred             EEEEEeccccCCCCcccHHHHHHHHHhCCE-----EEEcCCeEEEee------EEEcCCc---cccceeeeEe--cCCeE
  Q Sun_Sep_08_09:  421 MVSVKDFGAVGDGVNDDTAAFQKAFATCAS-----IFIPAGTYKVTD------LTLDKSA---YGEQQVSVVH--GNGAI  484 (928)
  Q Consensus       421 ~c~V~DFGA~gDG~TDDT~AIqaAI~aC~s-----VvVPaGtYlIg~------VtLksnv---YG~~~~~LI~--GsNIt  484 (928)
                        .|+++++-           |||+ +++|.+     |+||+|+|+.-.      |.|.+..   |....++++.  ++|++
  T Consensus         2 ~c~~~~~~-----------aiq~-i~aC~~~gg~~v~vP~G~~l~l~l~~~~~l~~~g~~~~~~~~w~~~~i~~~~~ni~   69 (335)
  T 1k5c_A            2 TCTVKSVD-----------DAKD-IAGCSAVTLNGFTVPAGNTLVLNPDKGATVTMAGDITFAKTTLDGPLFTIDGTGIN   69 (335)
  T ss_dssp             -CEECSTT-----------GGGG-CTTCSEEEECCEEECTTCCEEECCCTTCEEEECSCEEECCCCSCSCSEEEEEEEEE
  T ss_pred             ceEECcHH-----------HhHH-HHhcccCCCCEEEECCCEEEEEEeCCCeEEEEeccEecccccccCcEEEEEccCEE


  Q ss_pred             EEe-ccceeee----chhhcccCCCCCCCcEEEEeecceEEEEeeEEEcCCCccccccccccceEEEEeecC-eEEEeEE
  Q Sun_Sep_08_09:  485 ITG-NSVTLLG----WRKVKASGLKFSVSEYVTLMDVRNCTFSDIDFGATRFGRWEELGRATYSIYWNKFNE-CRFAGMY  558 (928)
  Q Consensus       485 ItG-~~GtIDG----W~~~~~~g~~~~RP~lI~f~~~tNVtIsgItI~NSP~g~w~aI~v~~fhv~wn~s~N-VtI~nIt  558 (928)
                        |+| . |+|||    ||++.+......||++|.|.+|+ ++|+||+++|||          .+|+.+..|+| |+|+|++
  T Consensus        70 I~G~~-G~idG~G~~ww~~~~~~~~~~rP~~i~~~~~~-v~i~giti~nsp----------~~~i~i~~~~n~v~i~~v~  137 (335)
  T 1k5c_A           70 FVGAD-HIFDGNGALYWDGKGTNNGTHKPHPFLKIKGS-GTYKKFEVLNSP----------AQAISVGPTDAHLTLDGIT  137 (335)
  T ss_dssp             EECTT-CEEECCGGGTCCSCTTTSSSCCCCCSEEEEEE-EEEESCEEESCS----------SCCEEEEEEEEEEEEESCE
  T ss_pred             EEeCc-cEEcCChhHhhhcccccCCCCCCeEEEEeceE-EEEEEEEEECCC----------cceEEEEccCCeEEEEEEE


  Q ss_pred             EecCCC-----CcCCCceeeeccccEEEEec-----CCEEEEeecCCCceEEEeCCEEecccccccCCcceEeeEEEEEE
  Q Sun_Sep_08_09:  559 AKTDID-----SANFNSNVFDSCELRRRLDT-----DEAIFYFYETPNHKAVFSGTTFIGCDASYTAVFKVVDPHITWAV  628 (928)
  Q Consensus       559 Ida~s~-----s~NTDGIDI~~S~NVtI~Ns-----DDCIAiKscspgHGIsIsN~tsvGSlGsy~~~~dV~NItV~N~t  628 (928)
                        |+++..     +|||||||+ +|+||+|+||     ||||++|+                          -+||+|+||+
  T Consensus       138 I~~~~~d~~~~~~NtDGidi-~s~nV~I~n~~i~~gDDcIaiks--------------------------g~nI~i~n~~  190 (335)
  T 1k5c_A          138 VDDFAGDTKNLGHNTDGFDV-SANNVTIQNCIVKNQDDCIAIND--------------------------GNNIRFENNQ  190 (335)
  T ss_dssp             EECGGGGGGGCCCSCCSEEE-ECSSEEEESCEEESSSCSEEEEE--------------------------EEEEEEESCE
  T ss_pred             EECCCCcccccCCCCCeEcc-cCCeEEEEeeEEEcCCCEEEeeC--------------------------CeeEEEEEEE


  Q ss_pred             EEcCCceeeccccccCCcccceeecc------cEEEEEEECCCc-C---ceeEEeEEEecCccc-cc-----eECCC-CC
  Q Sun_Sep_08_09:  629 VWVGGFIDSGSKWFADGSNEVTTFDV------VGARVPARDARP-Y---TTPTANIGMQSGGIK-NS-----RYIPA-GS  691 (928)
  Q Consensus       629 ~~~GhGISIGS~~~~ng~N~Vtv~d~------~GiRIKTw~G~~-~---NVTFeNI~m~nggV~-~P-----~Y~p~-Gs  691 (928)
                        |+.||||+|||++..+...+|++.+.      +|+|||||+|+. +   ||+|+||+|++  ++ +|     .|... +.
  T Consensus       191 ~~~ghGisIGS~g~~~~v~nV~v~n~~~~~t~~girIKt~~g~~~G~v~nI~f~ni~~~~--v~~~~i~i~~~Y~~~~~~  268 (335)
  T 1k5c_A          191 CSGGHGISIGSIATGKHVSNVVIKGNTVTRSMYGVRIKAQRTATSASVSGVTYDANTISG--IAKYGVLISQSYPDDVGN  268 (335)
  T ss_dssp             EESSCCEEEEEECTTCEEEEEEEESCEEEEEEEEEEEEEETTCCSCEEEEEEEESCEEEE--EEEEEEEEEEEETSSSSS
  T ss_pred             EECCccCeEeeccCCCCEEEEEEEeeEEECCCceEEEEEeCCCCcceEeeeEEEEEEEEc--cccccEEEEeeCCCCCCC


  Q ss_pred             ccc--------ceEEE--EEEcC-CceEEEeCCCCcccceEEEeEEEEeCCCCcceeEEEecccCCCceE
  Q Sun_Sep_08_09:  692 LSY--------LPRFK--RTVAG-EEIIRILSLPLPCSGEWTISANLKETGAGLESTAIANTTKGGGRTY  750 (928)
  Q Consensus       692 ~S~--------f~NIT--GTva~-~~~V~I~S~~~pCsNitf~nInVt~~G~~~~St~~~n~~~~~~~~~  750 (928)
                        |+.        |+||+  ||+++ ..+++|.|++ ||+||+|+||+|+   ..+++++.++.....|-+|
  T Consensus       269 p~~~~~i~nI~~~nI~~~Gt~~~~~~~i~i~c~~-~c~ni~~~nv~i~---~~~~~~~~~~~~~~~g~~~  334 (335)
  T 1k5c_A          269 PGTGAPFSDVNFTGGATTIKVNNAATRVTVECGN-CSGNWNWSQLTVT---GGKAGTIKSDKAKITGGQY  334 (335)
  T ss_dssp             CCSSSCEEEEEECSSCEEEEECTTCEEEEEECSS-EESEEEEEEEEEE---SSBCCCEECTTCEEEEEEC
  T ss_pred             CCCCceEEEEEEEEEEEeeEEcCCceEEEEECCC-cCCCEEEEeEEEE---cCCCCceEeEEeEeeCccc


  No 10 
>2uvf_A Exopolygalacturonase; GH28, pectin, cell WALL, hydrolase, periplasm, beta-helix, glycosidase,
  EXO-activity; HET: AD0; 2.1A {Yersinia enterocolitica} PDB:  2uve _A*
  Probab=100.00  E-value=6.3e-38  Score=363.69  Aligned_cols=283  Identities=20%  Similarity=0.187  Sum_probs=0.0

  Q ss_pred             ccccCcEEEEEeccccCCCCcccHHHHHHHHHhCCE---EEEcCCeEEEeeEEEcCCc------------------cccc
  Q Sun_Sep_08_09:  415 HDKNAEMVSVKDFGAVGDGVNDDTAAFQKAFATCAS---IFIPAGTYKVTDLTLDKSA------------------YGEQ  473 (928)
  Q Consensus       415 ~~kla~~c~V~DFGA~gDG~TDDT~AIqaAI~aC~s---VvVPaGtYlIg~VtLksnv------------------YG~~  473 (928)
                        ..+....|+|++|||++||.+||++|||+||++|..   |+||+|+|+++++.|++++                  |...
  T Consensus       150 T~~~~~~~~v~~~Ga~~dg~~ddt~aiq~Ai~~c~~g~~v~vP~G~y~~g~i~lks~v~L~l~~gatL~~s~d~~~y~~~  229 (608)
  T 2uvf_A          150 TSAKPQIVNVRDFGAIDDGKTLNTKAIQQAIDSCKPGCRVEIPAGTYKSGALWLKSDMTLNLQAGAILLGSENPDDYPAG  229 (608)
  T ss_dssp             CCCCCCEEEGGGGTCCSSSSCCCHHHHHHHHHTCCTTEEEEECSEEEEECCEECCSSEEEEECTTEEEEECSCGGGSCEE
  T ss_pred             cccCCCEEecccccccCCCCccCHHHHHHHHHhcCCCCEEEECCCceEecceeccCceEEEecCCcEEEecCCHHHCcCc


  Q ss_pred             ee-----------eeEec-----------CCeEEEeccceeee--chhhcccCCCCC-----------------------
  Q Sun_Sep_08_09:  474 QV-----------SVVHG-----------NGAIITGNSVTLLG--WRKVKASGLKFS-----------------------  506 (928)
  Q Consensus       474 ~~-----------~LI~G-----------sNItItG~~GtIDG--W~~~~~~g~~~~-----------------------  506 (928)
                        ..           +||.+           +||+|+|+ |+|||  |..|........                       
  T Consensus       230 ~~~~~~~~~~~~~~lI~~~~~~~~~~g~~~ni~I~G~-GtIDG~G~~~~~~~~~~~~~g~~~p~~~~~~~~~~~~~~~~~  308 (608)
  T 2uvf_A          230 YRLYPYSTIERPASLINAIDPNNSKPGTFRNIRITGS-GVIDGNGWLRAKTAEITDELGRSLPQYVASKNSKVHEDGILA  308 (608)
  T ss_dssp             ECSSTTCCSCEECCSEEECCSSCCCTTSEEEEEEESS-CEEECCCBCEEEEEEEECTTSCEEEEECCCCTTTHHHHBSHH
  T ss_pred             ceeeeccccccccceEEeeccccccccceeeEEEEee-EEEcCccccccccccccccccccccccccccccccccccccc


  Q ss_pred             ---------------------CCcEEEEeecceEEEEeeEEEcCCCccccccccccceEEEEeecCeEEEeEEEecCCCC
  Q Sun_Sep_08_09:  507 ---------------------VSEYVTLMDVRNCTFSDIDFGATRFGRWEELGRATYSIYWNKFNECRFAGMYAKTDIDS  565 (928)
  Q Consensus       507 ---------------------RP~lI~f~~~tNVtIsgItI~NSP~g~w~aI~v~~fhv~wn~s~NVtI~nItIda~s~s  565 (928)
                                             ||++|.|.+|+|++|+||+|+|||          .||+....|+|++|+|++|.. ..+
  T Consensus       309 ~~~~~~~~~~g~~~~~~~~~~rP~~i~~~~~~nv~I~giti~ns~----------~~~i~~~~~~nv~i~~v~i~~-~~~  377 (608)
  T 2uvf_A          309 KNQVEKAVSDGMDLKNAYGQRRSSLMTLRGVENVYLAGFTVRNPA----------FHGIMNLENHNVVANGLIHQT-YDA  377 (608)
  T ss_dssp             HHHHHHHHHTTCCHHHHHHHSSCCSEEEESEEEEEEESCEEECCS----------SCSEEEESCEEEEEESCEEEC-TTC
  T ss_pred             ccccccccccccccccccccCCCeEEEEEeeeeEEEeCcEEecCC----------CCEEEEecCCCEEEeeEEEcC-CCC


  Q ss_pred             cCCCceeeeccccEEEEec-----CCEEEEeec--------CCCceEEEeCCEEeccccc----ccCCcceEeeEEEEEE
  Q Sun_Sep_08_09:  566 ANFNSNVFDSCELRRRLDT-----DEAIFYFYE--------TPNHKAVFSGTTFIGCDAS----YTAVFKVVDPHITWAV  628 (928)
  Q Consensus       566 ~NTDGIDI~~S~NVtI~Ns-----DDCIAiKsc--------spgHGIsIsN~tsvGSlGs----y~~~~dV~NItV~N~t  628 (928)
                        +||||||+.+|+||+|+||     ||||++|+.        .+.++|.|+||+|.+..|.    ......++||+|+||+
  T Consensus       378 ~NtDGidi~~s~nV~I~n~~i~~gDD~Iaiksg~~~~g~~~~~s~nI~I~n~~~~~ghg~~~iGS~~~~~v~nI~v~n~~  457 (608)
  T 2uvf_A          378 NNGDGIEFGNSQNVMVFNNFFDTGDDCINFAAGTGEKAQEQEPMKGAWLFNNYFRMGHGAIVTGSHTGAWIEDILAENNV  457 (608)
  T ss_dssp             TTCCSEEEESCEEEEEESCEEECSSCSEEEECCCSGGGGGSCCEEEEEEESCEECSSSCSEEEESCCTTCEEEEEEESCE
  T ss_pred             CCCCeEEecCCceEEEEeeEEecCCceEEecCCcCccccccccccCEEEEeEEEeCCCCeEEEcccCCCCEEEEEEEeEE


  Q ss_pred             EEcCCceeeccccccCCcccceeecccEEEEEEECCCcC---ceeEEeEEEecCcc-ccc-----eEC------------
  Q Sun_Sep_08_09:  629 VWVGGFIDSGSKWFADGSNEVTTFDVVGARVPARDARPY---TTPTANIGMQSGGI-KNS-----RYI------------  687 (928)
  Q Consensus       629 ~~~GhGISIGS~~~~ng~N~Vtv~d~~GiRIKTw~G~~~---NVTFeNI~m~nggV-~~P-----~Y~------------  687 (928)
                        |             .++.+        |+|||||.++++   ||+|+||+|++  + ++|     .|+            
  T Consensus       458 ~-------------~~t~~--------GirIKt~~g~gG~v~nI~~~ni~m~~--v~~~~i~I~~~y~~~~~~~~~~~~~  514 (608)
  T 2uvf_A          458 M-------------YLTDI--------GLRAKSTSTIGGGARNVTFRNNAMRD--LAKQVMVMTLDYADSNANIDYPPAK  514 (608)
  T ss_dssp             E-------------ESCSE--------EEEEEEETTTCCEEEEEEEEEEEEEE--ESSEEEEEEEECCCCSCCCSSCCCS
  T ss_pred             E-------------ECCCc--------eEEEeeecCCCceEECcEEEeeEEEc--cccccEEEEeccCCCCcccccCCcC


  Q ss_pred             CCCCccc-------ceEEEEEEcCCceEEEe-CCCCcccceEEEeEEEEeCCCC
  Q Sun_Sep_08_09:  688 PAGSLSY-------LPRFKRTVAGEEIIRIL-SLPLPCSGEWTISANLKETGAG  733 (928)
  Q Consensus       688 p~Gs~S~-------f~NITGTva~~~~V~I~-S~~~pCsNitf~nInVt~~G~~  733 (928)
                        ..+..++       |+|++|+. ....+... +...||+||+|+||+++...+.
  T Consensus       515 ~~~~~~~V~i~nI~~~n~~gt~-~~i~i~g~~~~~~p~~ni~~~nv~i~~~~~~  567 (608)
  T 2uvf_A          515 IPAQFYDFTLKNVTVDNSTGKN-PSIEIKGDTANKAWHRLVHVNNVQLNNVTPT  567 (608)
  T ss_dssp             SCCEEEEEEEEEEEEEEECSSS-CSEEEECBGGGTBCEEEEEEEEEEEESCCCC
  T ss_pred             CCCccccEEEEeEEEEeeeceE-EeEEEEEEcCCCCccccEEEEeEEEEccCce


  No 11 
>2x6w_A Tail spike protein; viral protein, beta-helix, hydrolase; HET: RAM GLC GLA NAG NDG; 1.35A {Enterobacteria
  phage HK620} PDB:  2vji _A  2vjj _A*  2x85 _A*  2x6x _A*  2x6y _A*
  Probab=99.97  E-value=2.6e-32  Score=313.79  Aligned_cols=302  Identities=16%  Similarity=0.055  Sum_probs=0.0

  Q ss_pred             hhhhhhcccccccccCceeEeecC-CCCccccccccccCc-----------EEEEEeccccCCCCcccHHHHHHHHHhCC
  Q Sun_Sep_08_09:  382 IALRADLASEDLELGDNLLTVKQP-FTGSVVRTQHDKNAE-----------MVSVKDFGAVGDGVNDDTAAFQKAFATCA  449 (928)
  Q Consensus       382 ~~l~~~Lg~~~~~~g~~~v~~~~p-~~gav~Rt~~~kla~-----------~c~V~DFGA~gDG~TDDT~AIqaAI~aC~  449 (928)
                        .++|+.+.+   +.+.+.|.+... ..+...|++.+++.+           .++|++|||++|    ||+|||+||++|.
  T Consensus         3 ~~~~~~~~~---~~~~~~v~~~~~~~~~~~~r~~~~~l~~~i~~~~~~~~~~~nV~dfGA~gD----dT~AIqkAIdaCs   75 (600)
  T 2x6w_A            3 DQFRAIIES---PEGAGHVGYQYRRNTGSTMRMVSDVLDERVSLWDFHCDPSGNVIQPGPNVD----SRQYLQAAIDYVS   75 (600)
  T ss_dssp             --CHHHHHS---TTGGGGSEECGGGCTTSCCEEHHHHHTTCCBGGGTCBCTTSCBCCCCTTCC----CHHHHHHHHHHHH
  T ss_pred             cceEEEEec---cCCcceeeeeecccccchhhhhhhhhhcccccccCCCCcEEeeecCCCCcc----CHHHHHHHHHHhh


  Q ss_pred             E-----EEEcCC-eEEE------------eeEEEcCCc----------------cc------cceeeeEe---cCCeEEE
  Q Sun_Sep_08_09:  450 S-----IFIPAG-TYKV------------TDLTLDKSA----------------YG------EQQVSVVH---GNGAIIT  486 (928)
  Q Consensus       450 s-----VvVPaG-tYlI------------g~VtLksnv----------------YG------~~~~~LI~---GsNItIt  486 (928)
                        .     |+||+| +|++            +++.|++++                |.      ..+.+++.   ++||+|+
  T Consensus        76 ~~GGgtV~VPaG~tYLt~sv~~gp~~~~sGpI~LkSnVtL~LdGtL~as~d~~~yp~~~~v~~~w~slI~~~~~~NItIt  155 (600)
  T 2x6w_A           76 SNGGGTITIPAGYTWYLGSYGVGGIAGHSGIIQLRSNVNLNIEGRIHLSPFFDLKPFQVFVGFDNGDPASSGNLENCHIY  155 (600)
  T ss_dssp             HTTCEEEEECTTCEEEECSCCCGGGGGGTEEEECCTTEEEEECSEEEECGGGTTSCEEEEECCSSSSGGGCCCEEEEEEE
  T ss_pred             hcCCCEEEECCCCEEEecccccccccccccceEEcCceEEeeecEEEEcCChHHCcccccccccccceEEEecceeEEEe


  Q ss_pred             eccceeee----chhhcccCCCCCCCcEEEEeecceEEEEeeEEEcC-CCccccccccccceEEE---EeecCeEEEeEE
  Q Sun_Sep_08_09:  487 GNSVTLLG----WRKVKASGLKFSVSEYVTLMDVRNCTFSDIDFGAT-RFGRWEELGRATYSIYW---NKFNECRFAGMY  558 (928)
  Q Consensus       487 G~~GtIDG----W~~~~~~g~~~~RP~lI~f~~~tNVtIsgItI~NS-P~g~w~aI~v~~fhv~w---n~s~NVtI~nIt  558 (928)
                        |+ |+|||    ||.  .......||+ ++|.+|+   |+||+++|| |          .||+..   ..|+||+|+|++
  T Consensus       156 G~-GtIDGqG~~wW~--~~~~~~~RP~-l~f~~c~---I~GITi~NSDP----------~w~I~iG~~~~c~NVtI~nvt  218 (600)
  T 2x6w_A          156 GH-GVVDFGGYEFGA--SSQLRNGVAF-GRSYNCS---VTGITFQNGDV----------TWAITLGWNGYGSNCYVRKCR  218 (600)
  T ss_dssp             SS-CEEECTTCCCSS--TTCCEEEEEC-CSEEEEE---EESCEEESCCC----------SCSEEECBTTBEEEEEEESCE
  T ss_pred             cc-eeeeCCcccccc--ccccCCCCCE-EEEeeeE---EeCeEEECCCC----------ccEEEeCCCCCcccEEEeCeE


  Q ss_pred             ----EecCCCCcCCCceeeeccccEEEEec-----CCEEEE-eecCCCceEEEeCCEEecccccccCCcceEeeEEEEEE
  Q Sun_Sep_08_09:  559 ----AKTDIDSANFNSNVFDSCELRRRLDT-----DEAIFY-FYETPNHKAVFSGTTFIGCDASYTAVFKVVDPHITWAV  628 (928)
  Q Consensus       559 ----Ida~s~s~NTDGIDI~~S~NVtI~Ns-----DDCIAi-KscspgHGIsIsN~tsvGSlGsy~~~~dV~NItV~N~t  628 (928)
                            |++   ++|||||       |+|+||     ||||++ |+....                        ++.++  .
  T Consensus       219 fi~aI~s---spNTDGI-------V~I~nc~I~tGDDCIAI~KSGs~~------------------------ni~~e--~  262 (600)
  T 2x6w_A          219 FINLVNS---SVNADHS-------TVYVNCPYSGVESCYFSMSSSFAR------------------------NIACS--V  262 (600)
  T ss_dssp             EECCCCC---SSCCCEE-------EEEECSSSEEEESCEEECCCTTHH------------------------HHEEE--E
  T ss_pred             EcceEec---CCCCCEE-------EEEEeeEEecCCcEEEEecCCCcC------------------------CeEEE--E


  Q ss_pred             EEcCC-ceeeccccccCCcccceeecccEEEEEEECCCcC---ceeEEeEEEecCccccc---eECCCCCccc------c
  Q Sun_Sep_08_09:  629 VWVGG-FIDSGSKWFADGSNEVTTFDVVGARVPARDARPY---TTPTANIGMQSGGIKNS---RYIPAGSLSY------L  695 (928)
  Q Consensus       629 ~~~Gh-GISIGS~~~~ng~N~Vtv~d~~GiRIKTw~G~~~---NVTFeNI~m~nggV~~P---~Y~p~Gs~S~------f  695 (928)
                        |..|| ||+|||+ ..++..+|++.+    |||++.|+++   ||+||||+|++  ++.+   ...+.+.+..      |
  T Consensus       263 ~~~GHgGISIGSe-~~ggV~NV~V~N----rIKt~~G~GG~V~NItfeNI~m~n--V~~~I~i~q~~~~~s~~~IsnItf  335 (600)
  T 2x6w_A          263 QLHQHDTFYRGST-VNGYCRGAYVVM----HAAEAAGAGSYAYNMQVENNIAVI--YGQFVILGSDVTATVSGHLNDVIV  335 (600)
  T ss_dssp             EECSSSEEEESCE-EEEESEEEEEEE----CGGGCTTTCSEEEEEEEESCEEEE--SSEEEEEEECBCSSCBCEEEEEEE
  T ss_pred             EcCCCCcEEeccc-ccCcEEEEEEEE----EEEeecCCCceEEEEEEEEEEEEc--cceEEEeCCCCCCCCCceEEEEEE


  Q ss_pred             eEEEEEEcCCce------EEEeCCCC--------cccceEEEeEEEEeCCCCcceeEEEecccCCCceE
  Q Sun_Sep_08_09:  696 PRFKRTVAGEEI------IRILSLPL--------PCSGEWTISANLKETGAGLESTAIANTTKGGGRTY  750 (928)
  Q Consensus       696 ~NITGTva~~~~------V~I~S~~~--------pCsNitf~nInVt~~G~~~~St~~~n~~~~~~~~~  750 (928)
                        +||+||.....+      ..|.+.+.        +.++++|+|+.+..++.-..++.+...-.=.|..+
  T Consensus       336 kNItgTsas~aav~~~~g~~i~g~p~~~~~~~~~~Ie~V~~~~~~~~~~~~~~~~~~~~~~~~~~g~~~  404 (600)
  T 2x6w_A          336 SGNIVSIGERAAFSAPFGAFIDIGPDNSGASNVQDIQRVLVTGNSFYAPANITDSAAITLRANLNGCTF  404 (600)
  T ss_dssp             ESCEEEECSCCTTSSSCEEEEEECCCTTCCSSSCCEEEEEEESCEEECCTTCSSEEEEEECSCBSCEEE
  T ss_pred             EeEEEEeccccccccccceEEEecCcccccccccceeEEEEeceEEEcCCccCCCcceeeeccccceEE


  No 12 
>3gq8_A Preneck appendage protein; beta helix, viral protein; HET: NHE; 2.00A {Bacillus phage PHI29} PDB:  3gq7 _A*
   3gq9 _A*  3gqa _A
  Probab=99.93  E-value=5.5e-26  Score=262.45  Aligned_cols=232  Identities=17%  Similarity=0.141  Sum_probs=0.0

  Q ss_pred             cccccCcEEEEEeccccCCCCcccHHHHHHHHHhCCEEEEcCCeEEE-eeEEEcCCc--------------------ccc
  Q Sun_Sep_08_09:  414 QHDKNAEMVSVKDFGAVGDGVNDDTAAFQKAFATCASIFIPAGTYKV-TDLTLDKSA--------------------YGE  472 (928)
  Q Consensus       414 ~~~kla~~c~V~DFGA~gDG~TDDT~AIqaAI~aC~sVvVPaGtYlI-g~VtLksnv--------------------YG~  472 (928)
                        +++.....++|++|||++||.+|||+|||+||+++..|+||+|+|++ ++|.|++++                    |+.
  T Consensus        15 ~~~~~~~~~nV~dfGA~gDG~tDdT~Aiq~Ai~~Gg~V~iP~GtYlis~~l~l~snv~L~g~g~~~t~L~~~~~~p~~~~   94 (609)
  T 3gq8_A           15 IDELKQFGVSVKTYGAKGDGVTDDIRAFEKAIESGFPVYVPYGTFMVSRGIKLPSNTVLTGAGKRNAVIRFMDSVGRGES   94 (609)
  T ss_dssp             HHHHCSSSEEGGGGTCCCEEEEECHHHHHHHHHTSSCEEECSEEEEESSCEEECSSEEEEESCTTTEEEEECTTCCSSCC
  T ss_pred             HhhcCCcEEEeEecccCCCCCchhHHHHHHHHHcCCEEEECCccEEEeCceEECCCcEEEEeeCCCCEEEeCCCCCCCCc


  Q ss_pred             ceeeeEe---cCCeEEEeccceeee---chhhcccCCCCCCCcEEEEeecceEEEEeeEEEcCCCccccccccccceEEE
  Q Sun_Sep_08_09:  473 QQVSVVH---GNGAIITGNSVTLLG---WRKVKASGLKFSVSEYVTLMDVRNCTFSDIDFGATRFGRWEELGRATYSIYW  546 (928)
  Q Consensus       473 ~~~~LI~---GsNItItG~~GtIDG---W~~~~~~g~~~~RP~lI~f~~~tNVtIsgItI~NSP~g~w~aI~v~~fhv~w  546 (928)
                        ...+++.   .+||+|+|.  +|||   |+..........||++|.|.+|+|++|+||+++|+|              + 
  T Consensus        95 li~~lI~a~~~~NItItG~--TIDGNG~~~g~~~~~~g~~RP~lI~f~~c~NV~I~gVti~NSp--------------~-  157 (609)
  T 3gq8_A           95 LMYNENVTTGNENIFLSSF--TLDGNNKRLGQGISGIGGSRESNLSIRACHNVYIRDIEAVDCT--------------L-  157 (609)
  T ss_dssp             SEEESCTTTCCEEEEEEEE--EEECCGGGGCSSCCCSSTTTTCSEEEESCEEEEEEEEEEESCS--------------S-
  T ss_pred             eeeeeeeecccccEEEEee--EEECCccccCcccccCCCCCccEEEEEeeceEEEEeeEEEeCC--------------C-


  Q ss_pred             EeecCeEEEeEEEecCCCCcCCCceeeec------cccEEEEec------CCEEEEeecCCCceEEEeCCEEecc-----
  Q Sun_Sep_08_09:  547 NKFNECRFAGMYAKTDIDSANFNSNVFDS------CELRRRLDT------DEAIFYFYETPNHKAVFSGTTFIGC-----  609 (928)
  Q Consensus       547 n~s~NVtI~nItIda~s~s~NTDGIDI~~------S~NVtI~Ns------DDCIAiKscspgHGIsIsN~tsvGS-----  609 (928)
                                ++++|.++..  | ||+|+.+      |+||+|+||      ||||++|+   .++|.|+||+|.+.     
  T Consensus       158 --------~gI~I~~~~~--N-DGid~DGi~fd~~S~NV~I~Nc~I~~tGDDcIaIks---seNI~I~Nc~~~gp~G~S~  223 (609)
  T 3gq8_A          158 --------HGIDITCGGL--D-YPYLGDGTTAPNPSENIWIENCEATGFGDDGITTHH---SQYINILNCYSHDPRLTAN  223 (609)
  T ss_dssp             --------CSEEEECSSS--S-CCCCCTTCCCSSCCEEEEEESCEEESCSSCSEEECS---CEEEEEESCEEECCSSCSS
  T ss_pred             --------CCeEEeCCCC--C-ccccCCCccccccceeEEEEeeEEEecCCCEEEecC---CeeEEEEeEEEECCCCCCC


  Q ss_pred             cccccCCcceEeeEEEEEEEEcCCceeeccccccCCcccceeecccEEEEEEECCCcC--ceeEEe-EEEecCccccc--
  Q Sun_Sep_08_09:  610 DASYTAVFKVVDPHITWAVVWVGGFIDSGSKWFADGSNEVTTFDVVGARVPARDARPY--TTPTAN-IGMQSGGIKNS--  684 (928)
  Q Consensus       610 lGsy~~~~dV~NItV~N~t~~~GhGISIGS~~~~ng~N~Vtv~d~~GiRIKTw~G~~~--NVTFeN-I~m~nggV~~P--  684 (928)
                        ......+...+||+|+||++             .+..+        |+|||++.+.+.  ||.++| +.++|  +..+  
  T Consensus       224 ~~GIsIGsgs~NVtV~Nc~i-------------~nt~~--------GIrIKt~~~~~~v~NV~I~n~vs~~n--vrsyn~  280 (609)
  T 3gq8_A          224 CNGFEIDDGSRHVVLSNNRS-------------KGCYG--------GIEIKAHGDAPAAYNISINGHMSVED--VRSYNF  280 (609)
  T ss_dssp             CCSEEECTTCEEEEEESEEE-------------ESSSE--------EEEEEECTTSCCCEEEEEEEEEEESC--SEEEEE
  T ss_pred             cccEEccCCcccEEEEeeEE-------------ECCCC--------EEEEEecCCCCccccEEEECCEeecC--ceEecc


  Q ss_pred             ----eECCCCCccc-ceEEE
  Q Sun_Sep_08_09:  685 ----RYIPAGSLSY-LPRFK  699 (928)
  Q Consensus       685 ----~Y~p~Gs~S~-f~NIT  699 (928)
                            .|....+.+. ..||+
  T Consensus       281 r~iG~~~a~dp~s~~a~nV~  300 (609)
  T 3gq8_A          281 RHIGHHAATAPQSVSAKNIV  300 (609)
  T ss_dssp             EETTSCSTTSCCCSSCEEEE
  T ss_pred             eEEccccCCCCCcceecceE


  No 13 
>3gqn_A Preneck appendage protein; beta helix, beta barrel, ATP binding, viral protein; HET: ATP; 2.15A {Bacillus
  phage PHI29} PDB:  3suc _A*
  Probab=99.93  E-value=1e-25  Score=264.11  Aligned_cols=232  Identities=17%  Similarity=0.141  Sum_probs=0.0

  Q ss_pred             cccccCcEEEEEeccccCCCCcccHHHHHHHHHhCCEEEEcCCeEEE-eeEEEcCCc--------------------ccc
  Q Sun_Sep_08_09:  414 QHDKNAEMVSVKDFGAVGDGVNDDTAAFQKAFATCASIFIPAGTYKV-TDLTLDKSA--------------------YGE  472 (928)
  Q Consensus       414 ~~~kla~~c~V~DFGA~gDG~TDDT~AIqaAI~aC~sVvVPaGtYlI-g~VtLksnv--------------------YG~  472 (928)
                        +++.....++|++|||++||.+|||+|||+||++...|+||+|+|++ ++|.|++++                    |+.
  T Consensus        15 ~~~~~~~~~nV~dfGA~gDG~tDdT~Aiq~Ai~aGg~V~IPaGtYlisg~I~L~snv~L~Geg~~~t~Lk~~~d~p~~~~   94 (772)
  T 3gqn_A           15 IDELKQFGVSVKTYGAKGDGVTDDIRAFEKAIESGFPVYVPYGTFMVSRGIKLPSNTVLTGAGKRNAVIRFMDSVGRGES   94 (772)
  T ss_dssp             HHHHCSSSEESGGGTCCCEEEEECHHHHHHHHHTTSCEEECSEEEEESSCEEECSSCEEEEEEEEEEEEEECTTCCSSCC
  T ss_pred             HhhcCCcEEEeEecccCCCCChhHHHHHHHHHHcCCEEEECCccEEEEeEEEECCCcEEEEecCCCCEEEeCCCCCCCCc


  Q ss_pred             ceeeeEe---cCCeEEEeccceeee---chhhcccCCCCCCCcEEEEeecceEEEEeeEEEcCCCccccccccccceEEE
  Q Sun_Sep_08_09:  473 QQVSVVH---GNGAIITGNSVTLLG---WRKVKASGLKFSVSEYVTLMDVRNCTFSDIDFGATRFGRWEELGRATYSIYW  546 (928)
  Q Consensus       473 ~~~~LI~---GsNItItG~~GtIDG---W~~~~~~g~~~~RP~lI~f~~~tNVtIsgItI~NSP~g~w~aI~v~~fhv~w  546 (928)
                        ...+++.   .+||+|+|.  +|||   |+...-......||++|.|.+|+|++|+||+++|+|              + 
  T Consensus        95 li~~lI~a~gveNItItG~--TIDGNG~~~g~~~~~~g~~RP~lI~f~~ckNV~I~gVti~NSp--------------~-  157 (772)
  T 3gqn_A           95 LMYNENVTTGNENIFLSSF--TLDGNNKRLGQGISGIGGSRESNLSIRACHNVYIRDIEAVDCT--------------L-  157 (772)
  T ss_dssp             SEEESCTTTCCEEEEEEEE--EEECCGGGGCSSCCCSSTTTTCSEEEESCEEEEEEEEEEESCS--------------S-
  T ss_pred             eeeeeeeccCceeEEEEee--EEeCCccccCcccccCCCCCccEEEEEeeceEEEEeEEEEeCC--------------C-


  Q ss_pred             EeecCeEEEeEEEecCCCCcCCCceeeec------cccEEEEec------CCEEEEeecCCCceEEEeCCEEecc-----
  Q Sun_Sep_08_09:  547 NKFNECRFAGMYAKTDIDSANFNSNVFDS------CELRRRLDT------DEAIFYFYETPNHKAVFSGTTFIGC-----  609 (928)
  Q Consensus       547 n~s~NVtI~nItIda~s~s~NTDGIDI~~------S~NVtI~Ns------DDCIAiKscspgHGIsIsN~tsvGS-----  609 (928)
                                ++++|.++..  | ||+|+.+      |+||+|+||      ||||++|+   .++|.|+||+|.+.     
  T Consensus       158 --------~gI~I~np~~--N-DGid~DGi~fdi~S~NV~I~Nc~I~ntGDDcIAIks---SeNI~I~Nc~c~gphG~S~  223 (772)
  T 3gqn_A          158 --------HGIDITCGGL--D-YPYLGDGTTAPNPSENIWIENCEATGFGDDGITTHH---SQYINILNCYSHDPRLTAN  223 (772)
  T ss_dssp             --------CSEEEECSSS--S-CCCCCTTCCCSSCCEEEEEESCEEESCSSCSEEECS---CEEEEEESCEEECCSSSSS
  T ss_pred             --------CCEEEeCCCc--C-CcCCCcCcccccccceEEEEeeEEEecCcCeEEecC---CceEEEEeEEEECCCCCCC


  Q ss_pred             cccccCCcceEeeEEEEEEEEcCCceeeccccccCCcccceeecccEEEEEEECCCcC--ceeEEe-EEEecCccccc--
  Q Sun_Sep_08_09:  610 DASYTAVFKVVDPHITWAVVWVGGFIDSGSKWFADGSNEVTTFDVVGARVPARDARPY--TTPTAN-IGMQSGGIKNS--  684 (928)
  Q Consensus       610 lGsy~~~~dV~NItV~N~t~~~GhGISIGS~~~~ng~N~Vtv~d~~GiRIKTw~G~~~--NVTFeN-I~m~nggV~~P--  684 (928)
                        ......+...+||+|+||++             .++.+        |+|||+|++++.  ||.++| +.++|  +..+  
  T Consensus       224 ~~GIsIGsgs~NVtV~Nc~~-------------~nT~n--------GIRIKt~~~gg~v~NV~I~gnis~~d--vrsyni  280 (772)
  T 3gqn_A          224 CNGFEIDDGSRHVVLSNNRS-------------KGCYG--------GIEIKAHGDAPAAYNISINGHMSVED--VRSYNF  280 (772)
  T ss_dssp             CCSEEECTTCEEEEEEEEEE-------------ESSSE--------EEEECCCTTSCCCEEEEEEEEEEESC--SEEEEE
  T ss_pred             cccEEecCCcccEEEEceEE-------------ECCCc--------EEEEEEeCCCCccccEEEECCEEecc--CeEecc


  Q ss_pred             ----eECCCCCccc-ceEEE
  Q Sun_Sep_08_09:  685 ----RYIPAGSLSY-LPRFK  699 (928)
  Q Consensus       685 ----~Y~p~Gs~S~-f~NIT  699 (928)
                            .+....+.|. ..||.
  T Consensus       281 r~iG~h~a~dp~s~~a~nV~  300 (772)
  T 3gqn_A          281 RHIGHHAATAPQSVSAKNIV  300 (772)
  T ss_dssp             CCTTSCSSSSCCCSSCEEEE
  T ss_pred             eEEccccCCCCCCccCccEE


  No 14 
>3zpp_A SP_1833, cell WALL surface anchor family protein; cell adhesion, PFBA, surface adhesin, mscramm; 2.28A
  {Streptococcus pneumoniae}
  Probab=99.93  E-value=4.9e-25  Score=247.48  Aligned_cols=321  Identities=19%  Similarity=0.146  Sum_probs=0.0

  Q ss_pred             cCCCCccccccccccCcEEEEEeccccCCCCcccHHHHHHHHHhCCE------EEEcCCeEEEee-EEEcCCc-------
  Q Sun_Sep_08_09:  404 QPFTGSVVRTQHDKNAEMVSVKDFGAVGDGVNDDTAAFQKAFATCAS------IFIPAGTYKVTD-LTLDKSA-------  469 (928)
  Q Consensus       404 ~p~~gav~Rt~~~kla~~c~V~DFGA~gDG~TDDT~AIqaAI~aC~s------VvVPaGtYlIg~-VtLksnv-------  469 (928)
                        +...|-++...+.   ..++|++|||++||.+|||+|||+||++|..      |+||+|+|++++ +.+++++       
  T Consensus         9 ~~~~~~~~~~~~~---~~~nV~dfGA~gDG~tDdT~Aiq~Ai~~a~~~~ggg~V~vP~G~Yli~~~l~l~s~v~L~l~~g   85 (443)
  T 3zpp_A            9 HHSSGLVPRGSHM---TALSVKDYGAVGDGIHDDRQAIQDAIDAAAQGLGGGNVYFPEGTYLVKEIVFLKSHTHLELNEK   85 (443)
  T ss_dssp             ----------------CCEETTTTTCCSSSSSBCHHHHHHHHHHHHHTGGGGEEEECSEEEEESSCEECCTTEEEEECTT
  T ss_pred             cccCCccCCCCCc---eEEEeeecccCCCCCcccHHHHHHHHHHhhhccCCeEEEECCCEEEECCEEEcCCCceEEeccC


  Q ss_pred             -----------ccc------------ceeeeEecCCeEEEeccceeee----chhhcccCCCCC--CCcEEEEeecceEE
  Q Sun_Sep_08_09:  470 -----------YGE------------QQVSVVHGNGAIITGNSVTLLG----WRKVKASGLKFS--VSEYVTLMDVRNCT  520 (928)
  Q Consensus       470 -----------YG~------------~~~~LI~GsNItItG~~GtIDG----W~~~~~~g~~~~--RP~lI~f~~~tNVt  520 (928)
                                   |..            .+..+...+||+|+|  |+|||    ||+..+....+.  ||++|+|.+|+|++
  T Consensus        86 atL~as~d~~~yp~~~~~~g~~~~~~~wI~f~gv~nItI~G--GtIDGqG~~wWd~~~~~~~p~~~RP~li~f~~~~Nv~  163 (443)
  T 3zpp_A           86 ATILNGINIKNHPSIVFMTGLFTDDGAQVEWGPTEDISYSG--GTIDMNGALNEEGTKAKNLPLINSSGAFAIGNSNNVT  163 (443)
  T ss_dssp             EEEEECCCCTTSCEEEEESSCCCSTTCCCCCCCEEEEEEES--SEEECCCCBCTTSSSBTTCTTCSCEEEEEEESEEEEE
  T ss_pred             CEEEccCchhhcccccccccccCCCcceEEEECccceEEec--cEEecCcchhhhccCCCCCCCCCCCeEEEEecccceE


  Q ss_pred             EEeeEEEcCCCccccccccccce-EEEEeecCeEEEeEEEecCCCC-cCCCceeeeccccEEEEec----------CCEE
  Q Sun_Sep_08_09:  521 FSDIDFGATRFGRWEELGRATYS-IYWNKFNECRFAGMYAKTDIDS-ANFNSNVFDSCELRRRLDT----------DEAI  588 (928)
  Q Consensus       521 IsgItI~NSP~g~w~aI~v~~fh-v~wn~s~NVtI~nItIda~s~s-~NTDGIDI~~S~NVtI~Ns----------DDCI  588 (928)
                        |+||+++|||          +|| +.+..|+||+|++++|+++.++ +||||++ ..++.+.|..+          +|  
  T Consensus       164 I~gIti~NSP----------~~H~i~i~~c~nVtI~nvtI~~~~dSp~~tDG~~-~~sEAIqIDi~~~~G~~~~g~~D--  230 (443)
  T 3zpp_A          164 IKNVTFKDSY----------QGHAIQIAGSKNVLVDNSRFLGQALPKTMKDGQI-ISKESIQIEPLTRKGFPYALNDD--  230 (443)
  T ss_dssp             EESCEEEEEE----------SSCSEEEESCEEEEEESCEEEEEECCTTCCHHHH-TTCEEEEEECBCTTTCTTSSCCS--
  T ss_pred             EEeeEEEcCC----------ceeEEEEeCcccEEEEeEEEEccCCCcCcCCCcc-ccceeeeEeccccCcccccccCC--


  Q ss_pred             EEeecCCCceEEEeCCEEe------------cccccccCCcceEeeEEEEEEEEcCCceeeccccccCC-cccceeeccc
  Q Sun_Sep_08_09:  589 FYFYETPNHKAVFSGTTFI------------GCDASYTAVFKVVDPHITWAVVWVGGFIDSGSKWFADG-SNEVTTFDVV  655 (928)
  Q Consensus       589 AiKscspgHGIsIsN~tsv------------GSlGsy~~~~dV~NItV~N~t~~~GhGISIGS~~~~ng-~N~Vtv~d~~  655 (928)
                            ..|.+++.|+||.+.            ||.++..+...+.||+|+|+++             .+. .+        
  T Consensus       231 ----gt~~~NV~I~n~~fg~s~~~Gg~g~aIGSh~s~~g~~~~~nItI~nN~F-------------~~t~~~--------  285 (443)
  T 3zpp_A          231 ----GKKSENVTIQNSYFGKSDKSGELVTAIGTHYQTLSTQNPSNIKIQNNHF-------------DNMMYA--------  285 (443)
  T ss_dssp             ----CBCCEEEEEESCEEECCSSSCCCSEEEECCCCCTTCCCCEEEEEESCEE-------------ESCSSE--------
  T ss_pred             ----CCcccCEEEEeeEEecCCCCCccceEEeccccccCCceeCcEEEEceEE-------------eCceee--------


  Q ss_pred             EEEEEEECCCcCceeEEeEEEecCccccc----------------eECCCCCccc-------ceEEEEEEcCCc-eEEEe
  Q Sun_Sep_08_09:  656 GARVPARDARPYTTPTANIGMQSGGIKNS----------------RYIPAGSLSY-------LPRFKRTVAGEE-IIRIL  711 (928)
  Q Consensus       656 GiRIKTw~G~~~NVTFeNI~m~nggV~~P----------------~Y~p~Gs~S~-------f~NITGTva~~~-~V~I~  711 (928)
                        |+|+|+|    .|++.+|..|++  +.+=                .|-..+..-+       -+|+---...+. ++++.
  T Consensus       286 GIRi~~w----~n~~I~gNt~~n--~~~g~~~~~~e~~~~~~~~~~~~~~~~~~~~~~~~~~~~~~~~~~~~~~~~~~~~  359 (443)
  T 3zpp_A          286 GVRFTGF----TDVLIKGNRFDK--KVKGESVHYRESGAALVNAYSYKNTKDLLDLNKQVVIAENIFNIADPKTKAIRVA  359 (443)
  T ss_dssp             EEEESSC----EEEEEESCEEEE--CCGGGCSSCCTTCEEEEEECCCSCSSSCCCCCEEEEEESCEEEECCTTEEEEEEE
  T ss_pred             EEEEeee----eeeEEECCEEeC--ccCCceEEEeccCceEEEEEEEecccchhcccceEEEecceeecCCCCeeEEEEe


  Q ss_pred             --CCCC--cccceEEEeEEEEeCCCCcc------------eeEEEecccCCCceEEEEEccC----ccceeeecCCCcEE
  Q Sun_Sep_08_09:  712 --SLPL--PCSGEWTISANLKETGAGLE------------STAIANTTKGGGRTYDLIEHSG----FSTTTFKADAGDVI  771 (928)
  Q Consensus       712 --S~~~--pCsNitf~nInVt~~G~~~~------------St~~~n~~~~~~~~~~~~~~~~----~~~~~~~~~~~~~~  771 (928)
                          +++.  -.++|...+--|.......+            |..+.|-+.|+. |.-.||++-    +.+-.|.--.|+.|
  T Consensus       360 ~~~~~~~~~~~~~~~~~~~~~~~~~~~~~~~~~ll~~~~~s~v~~~~v~g~~-k~~fiy~~~~~n~~~~n~f~~~~~~~~  438 (443)
  T 3zpp_A          360 KDSAEYLGKVSDITVTKNVINNNSKETEQPNIELLRVSDNLVVSENSIFGGK-EGIVIEDSKGKITVLNNQFYNLSGKYI  438 (443)
  T ss_dssp             CCCTTCCSCCEEEEEESCEEEECCSSCCSCSEEEESCCSCEEEESCEEESSS-CCEEEESCCSCEEEECCEEESCSSCSS
  T ss_pred             cchHHhhCcceeEEEeehhhcCccccccCCcHHHhhcccccEEECcEEeCCc-cEEEEecCccceEEeccEEEeccCceE


  Q ss_pred             EEE
  Q Sun_Sep_08_09:  772 EII  774 (928)
  Q Consensus       772 ~~~  774 (928)
                        ..|
  T Consensus       439 ~~~  441 (443)
  T 3zpp_A          439 SFI  441 (443)
  T ss_dssp             CEE
  T ss_pred             EEe


  No 15 
>1h80_A IOTA-carrageenase; hydrolase, IOTA-carrageenan double helix degradation; 1.6A {Alteromonas SP} SCOP:
  b.80.1.8 PDB:  1ktw _A*  3lmw _A
  Probab=99.91  E-value=1.1e-24  Score=246.34  Aligned_cols=280  Identities=13%  Similarity=0.041  Sum_probs=0.0

  Q ss_pred             ccccccccCcEEE-EEeccccCCCCcccHHHHHHHHHhC-----CE-EEEcCCeEEEeeEEEcCCc------------cc
  Q Sun_Sep_08_09:  411 VRTQHDKNAEMVS-VKDFGAVGDGVNDDTAAFQKAFATC-----AS-IFIPAGTYKVTDLTLDKSA------------YG  471 (928)
  Q Consensus       411 ~Rt~~~kla~~c~-V~DFGA~gDG~TDDT~AIqaAI~aC-----~s-VvVPaGtYlIg~VtLksnv------------YG  471 (928)
                        .++........++ |++|||++||.+||++|||+||++|     .. |+||+|+|++++|.|++++            -+
  T Consensus        11 ~~~~p~~~~~~~~~V~dfGA~gDG~tDdT~Aiq~Aidac~~~~ggg~V~vP~GtYl~g~I~lks~v~L~l~~GatL~~s~   90 (464)
  T 1h80_A           11 FYVAPTQQDVNYDLVDDFGANGNDTSDDSNALQRAINAISRKPNGGTLLIPNGTYHFLGIQMKSNVHIRVESDVIIKPTW   90 (464)
  T ss_dssp             TCCCCSCCSEEEEHHHHHCCCTTSSSBCHHHHHHHHHHHHTSTTCEEEEECSSEEEECSEECCTTEEEEECTTCEEEECC
  T ss_pred             EEcCCCCCcceeeehhccCcCCCCCchhHHHHHHHHHHHhhccCCcEEEECCCeEEEeeEeccCceEEEEcCCcEEEecc


  Q ss_pred             ---cceeeeEe------cCCeEEEeccc---eeeechhhcccCCCCCCCcEEEEeecceEEEEeeEEEcCCCcccccccc
  Q Sun_Sep_08_09:  472 ---EQQVSVVH------GNGAIITGNSV---TLLGWRKVKASGLKFSVSEYVTLMDVRNCTFSDIDFGATRFGRWEELGR  539 (928)
  Q Consensus       472 ---~~~~~LI~------GsNItItG~~G---tIDGW~~~~~~g~~~~RP~lI~f~~~tNVtIsgItI~NSP~g~w~aI~v  539 (928)
                           +...+.+.      ++|++|+|. |   +|||      .+....||++|.|.+|+|++|+||+|+|+.         
  T Consensus        91 ~td~~~y~~~~~~~~~~~~nItI~G~-Gg~~~iDG------~G~~~~rp~~i~~~~~~Nv~I~gIti~n~w---------  154 (464)
  T 1h80_A           91 NGDGKNHRLFEVGVNNIVRNFSFQGL-GNGFLVDF------KDSRDKNLAVFKLGDVRNYKISNFTIDDNK---------  154 (464)
  T ss_dssp             CTTCSCEEEEEESSSSCEEEEEEEEC-TTCEEEEC------TTCSCCBEEEEEECSEEEEEEEEEEEECCS---------
  T ss_pred             CCCcccCCceEeecccCccceEEECc-CcceEEeC------CCCCCCCceEEEEEeeccEEEeeeEEeccc---------


  Q ss_pred             ccceEEEEeecCeEEEeEEEecCCCCcCCCceeeeccccEEEEec-----CCEEEEeecCCCceEEEeCCEEec-----c
  Q Sun_Sep_08_09:  540 ATYSIYWNKFNECRFAGMYAKTDIDSANFNSNVFDSCELRRRLDT-----DEAIFYFYETPNHKAVFSGTTFIG-----C  609 (928)
  Q Consensus       540 ~~fhv~wn~s~NVtI~nItIda~s~s~NTDGIDI~~S~NVtI~Ns-----DDCIAiKscspgHGIsIsN~tsvG-----S  609 (928)
                             .+..+.+|.+.           ||||||+ .|+||+|+|+     |||+......+.++|.|+||++.+     .
  T Consensus       155 -----~ih~s~~V~i~-----------NtDGi~i-~s~nV~I~n~~I~~gddgiGs~~~~~~~NV~V~n~~~~gg~GIrI  217 (464)
  T 1h80_A          155 -----TIFASILVDVT-----------ERNGRLH-WSRNGIIERIKQNNALFGYGLIQTYGADNILFRNLHSEGGIALRM  217 (464)
  T ss_dssp             -----CBSCSEEECEE-----------EETTEEE-EEEEEEEEEEEEESCCTTCEEEEESEEEEEEEEEEEEESSEEEEE
  T ss_pred             -----eEeeceeeeee-----------cCCCcee-eccCEEEeceEEecCCCeEEecccCCEeEEEEEeeEEECCCEEEE


  Q ss_pred             ccc-----ccCCcceEeeEEEEEEEEcCCceeeccccccCCcccceeecccEEEEEEECCCcCceeEEeEEEecCccccc
  Q Sun_Sep_08_09:  610 DAS-----YTAVFKVVDPHITWAVVWVGGFIDSGSKWFADGSNEVTTFDVVGARVPARDARPYTTPTANIGMQSGGIKNS  684 (928)
  Q Consensus       610 lGs-----y~~~~dV~NItV~N~t~~~GhGISIGS~~~~ng~N~Vtv~d~~GiRIKTw~G~~~NVTFeNI~m~nggV~~P  684 (928)
                        ...     ......++||+|+||+|             .+..+        +++||++.....||+|+||.+.+  +..+
  T Consensus       218 ktg~d~IG~~~~g~v~NI~~~Ni~~-------------~nv~~--------~I~I~p~~~~isnItfeNI~~t~--~~~a  274 (464)
  T 1h80_A          218 ETDNLLMKNYKQGGIRNIFADNIRC-------------SKGLA--------AVMFGPHFMKNGDVQVTNVSSVS--CGSA  274 (464)
  T ss_dssp             ECCCHHHHHHTCCEEEEEEEEEEEE-------------ESSSE--------EEEEECTTCBCCCEEEEEEEEES--SSCS
  T ss_pred             EeCCceeccCCCCcEEEEEEEeEEE-------------ECCce--------eEEEeCCCceEeEEEEEEEEEEc--ccee


  Q ss_pred             -----eECCCCCccc-------ceEEE---------------EEEcCCceEEEeCCCCcccceEEEeEEEEeCCCCccee
  Q Sun_Sep_08_09:  685 -----RYIPAGSLSY-------LPRFK---------------RTVAGEEIIRILSLPLPCSGEWTISANLKETGAGLEST  737 (928)
  Q Consensus       685 -----~Y~p~Gs~S~-------f~NIT---------------GTva~~~~V~I~S~~~pCsNitf~nInVt~~G~~~~St  737 (928)
                             .||+.-++.+       |+|..               ..-....+++|.|. .+|.|++..++   ...++.--.
  T Consensus       275 I~i~q~y~~~fd~~~~~~~~~~~~~~~e~~~~~G~~~~~~~~~ng~~~~~~~i~~~-~~~~~~~~~~~---~~~~g~~~~  350 (464)
  T 1h80_A          275 VRSDSGFVELFSPTDEVHTRQSWKQAVESKLGRGCAQTPYARGNGGTRWAARVTQK-DACLDKAKLEY---GIEPGSFGT  350 (464)
  T ss_dssp             EEECCCCCEECC---------------------CCBCCC----------CEEBCSC-HHHHHHHHHHT---CCCCCBCSS
  T ss_pred             EEEecCcccccCccccccccceeccccccccccCceeEEEeccCCcccCceEEccc-cceeccccccc---cccCCceEE


  Q ss_pred             EEEec---ccCCCceE
  Q Sun_Sep_08_09:  738 AIANT---TKGGGRTY  750 (928)
  Q Consensus       738 ~~~n~---~~~~~~~~  750 (928)
                        ..+.+   +-|.|..+
  T Consensus       351 ~~~~nv~~~~g~g~~~  366 (464)
  T 1h80_A          351 VKVFDVTARFGYNADL  366 (464)
  T ss_dssp             EEEEEEEEECCSCEEE
  T ss_pred             EEEEEEEeccCCceec


  No 16 
>1ogo_X Dextranase; hydrolase, dextran degradation, glycosidase; HET: BGC GLC; 1.65A {Penicillium minioluteum}
  SCOP: b.133.1.1 b.80.1.10 PDB:  1ogm _X*
  Probab=99.91  E-value=2.8e-24  Score=248.34  Aligned_cols=232  Identities=13%  Similarity=0.060  Sum_probs=0.0

  Q ss_pred             EEEcCCeEEE-------------eeEEEcCCc---c---ccc---eeeeEecCCeEEEeccceeee----chhhcccCCC
  Q Sun_Sep_08_09:  451 IFIPAGTYKV-------------TDLTLDKSA---Y---GEQ---QVSVVHGNGAIITGNSVTLLG----WRKVKASGLK  504 (928)
  Q Consensus       451 VvVPaGtYlI-------------g~VtLksnv---Y---G~~---~~~LI~GsNItItG~~GtIDG----W~~~~~~g~~  504 (928)
                        |+||+|+|++             +++.|++++   |   |..   ...+...+|++|+|. |+|||    ||........
  T Consensus       234 v~vP~G~yl~~~~~~~gpc~~g~G~i~lkSnvt~L~L~~GA~l~g~i~~~~~~nv~ItG~-GtIDG~G~~ww~~~~~~~~  312 (574)
  T 1ogo_X          234 LYFPPGVYWMNQDQSGNSGKLGSNHIRLNSNTYWVYLAPGAYVKGAIEYFTKQNFYATGH-GILSGENYVYQANAGDNYI  312 (574)
  T ss_dssp             EEECSEEEEECBCTTCCBSCSSSCCEECCTTCCEEEECTTEEEESCEEECCSSCEEEESS-CEEECTTSCTTCBTTTTTB
  T ss_pred             EEECCcEEEEeccccCCcccccceEEEecCCCceEEecCCcEEEccEEEeCceeEEEEeC-EEEeCCCcccccccccccc


  Q ss_pred             CC--CCcEEEEe------ecceEEEEeeEEEcCCCccccccccccceEEEEeecCe--EEEeEEEecCCCCcCCCceeee
  Q Sun_Sep_08_09:  505 FS--VSEYVTLM------DVRNCTFSDIDFGATRFGRWEELGRATYSIYWNKFNEC--RFAGMYAKTDIDSANFNSNVFD  574 (928)
  Q Consensus       505 ~~--RP~lI~f~------~~tNVtIsgItI~NSP~g~w~aI~v~~fhv~wn~s~NV--tI~nItIda~s~s~NTDGIDI~  574 (928)
                        ..  ||+.+.|.      +|+|++|+||+++|||          .+|+.+..|+||  +|+|+++.++ ..+||||||+.
  T Consensus       313 ~~~~rp~~i~~~~~~~~~~c~NV~I~Giti~NSp----------~w~i~~~~c~nV~~~I~nv~i~~~-~~~nTDGIDi~  381 (574)
  T 1ogo_X          313 AVKSDSTSLRMWWHNNLGGGQTWYCVGPTINAPP----------FNTMDFNGNSGISSQISDYKQVGA-FFFQTDGPEIY  381 (574)
  T ss_dssp             SCCCTTTBCCSEEECSCCSSEEEEEESCEEECCS----------SCSEEECSSSCEEEEEEEEEEECC-CSTTCCCCBCC
  T ss_pred             cccCCcceEEEEeccccCCceeEEEECeEEECCC----------CcEEeecCCCChhhEEEeeEeeCC-CCCCCccCccc


  Q ss_pred             ccccEEEEec-----CCEEEEeecCCCceEEEeCCEEec-------ccccccCCcceEeeEEEEEEEEcCCceeeccccc
  Q Sun_Sep_08_09:  575 SCELRRRLDT-----DEAIFYFYETPNHKAVFSGTTFIG-------CDASYTAVFKVVDPHITWAVVWVGGFIDSGSKWF  642 (928)
  Q Consensus       575 ~S~NVtI~Ns-----DDCIAiKscspgHGIsIsN~tsvG-------SlGsy~~~~dV~NItV~N~t~~~GhGISIGS~~~  642 (928)
                          +||+|+||     ||||++|+    ++|.|+||++.+       ++|+  ....++||+|+||+|             
  T Consensus       382 --~NV~I~nc~I~~gDDcIaIks----~NI~I~nc~i~~g~g~g~IsIGS--~~g~V~NV~v~N~~i-------------  440 (574)
  T 1ogo_X          382 --PNSVVHDVFWHVNDDAIKIYY----SGASVSRATIWKCHNDPIIQMGW--TSRDISGVTIDTLNV-------------  440 (574)
  T ss_dssp             --TTCEEEEEEEEESSCSEECCS----TTCEEEEEEEEECSSSCSEECCS--SCCCEEEEEEEEEEE-------------
  T ss_pred             --CCEEEEeeEEECCCCEEEECC----ccEEEEeEEEECCCCCceEEEcC--CCCcEEEEEEEeEEE-------------


  Q ss_pred             cCCcccceeecccEEEEEEECCC-------------------cCceeEEeEEEecCccccc--eECCCCCccc--ceEEE
  Q Sun_Sep_08_09:  643 ADGSNEVTTFDVVGARVPARDAR-------------------PYTTPTANIGMQSGGIKNS--RYIPAGSLSY--LPRFK  699 (928)
  Q Consensus       643 ~ng~N~Vtv~d~~GiRIKTw~G~-------------------~~NVTFeNI~m~nggV~~P--~Y~p~Gs~S~--f~NIT  699 (928)
                        .+..+        +.+.|+|.+.                   . ||+|+||+|++  +.+|  ...|....++  |+||+
  T Consensus       441 ~~~~~--------~~~~~~~~g~iiGs~~~y~~~~~~~~g~gV-NI~f~NI~~~~--v~~~ii~i~p~~~I~nI~~~NI~  509 (574)
  T 1ogo_X          441 IHTRY--------IKSETVVPSAIIGASPFYASGMSPDSRKSI-SMTVSNVVCEG--LCPSLFRITPLQNYKNFVVKNVA  509 (574)
  T ss_dssp             EECCC--------SSCCTTTTCEEEEECCCSSSSCCCEEEEEE-EEEEEEEEECS--SBCEEEEECCSEEEEEEEEEEEE
  T ss_pred             ECCcc--------cceeccccceeeccccccccccccCCCceE-EEEEEeEEEEc--eeEeeEEECCCCCEEEEEEEeEE


  Q ss_pred             EEE------cCCceEEEe-CCCCcccceEEEeEEE
  Q Sun_Sep_08_09:  700 RTV------AGEEIIRIL-SLPLPCSGEWTISANL  727 (928)
  Q Consensus       700 GTv------a~~~~V~I~-S~~~pCsNitf~nInV  727 (928)
                        -+.      .......|. .. .+|+||+|+||+|
  T Consensus       510 i~g~~~~~~~~~~~~~i~G~~-~~v~nI~~~NV~i  543 (574)
  T 1ogo_X          510 FPDGLQTNSIGTGESIIPAAS-GLTMGLAISAWTI  543 (574)
  T ss_dssp             ETTCBCCSTTCTTCEEECCCT-TCCEEEEEEEEEE
  T ss_pred             EeCccccccccccceeEecCC-CccceEEEEeEEE


  No 17 
>1x0c_A Isopullulanase; glycoside hydrolase family 49, glycoprotein, hydro; HET: NAG; 1.70A {Aspergillus niger}
  PDB:  1wmr _A*  2z8g _A*
  Probab=99.91  E-value=1.1e-23  Score=242.50  Aligned_cols=242  Identities=11%  Similarity=0.086  Sum_probs=0.0

  Q ss_pred             EEEcCCeEEE---eeEEEcCCc---c---ccc-eeeeEe---cCCeEEEeccceeee----chhhcccC---CCCCCCcE
  Q Sun_Sep_08_09:  451 IFIPAGTYKV---TDLTLDKSA---Y---GEQ-QVSVVH---GNGAIITGNSVTLLG----WRKVKASG---LKFSVSEY  510 (928)
  Q Consensus       451 VvVPaGtYlI---g~VtLksnv---Y---G~~-~~~LI~---GsNItItG~~GtIDG----W~~~~~~g---~~~~RP~l  510 (928)
                        |+||+|+|++   +++.|++++   |   |.. .++++.   .+|++|+|. |+|||    ||......   ....||+.
  T Consensus       202 v~vP~G~yl~g~~G~i~l~s~~~~L~l~~GA~L~gs~~~~~~~~nv~ItG~-GtIDG~G~~ww~~~~~~~~~~~~~rp~~  280 (549)
  T 1x0c_A          202 VVFNPGVYYFTGHDHMVLSSSVTWVYFAPGAYVKGAVEFLSTASEVKASGH-GVLSGEQYVWYADPDEGYQKASGANNNG  280 (549)
  T ss_dssp             EEECSEEEECCTTCCEEECTTCCEEEECTTEEEESCEEECCCSSEEEEESS-CEEECTTSCTTEEGGGTTEECGGGCSCC
  T ss_pred             EEECCeEEecCCceEEEecCCCCeEecCCCCEEEEEEEEecCceeEEEEee-EEEECCCceecccCcccccccccCCCce


  Q ss_pred             EEE------eecceEEEEeeEEEcCCCccccccccccceEEEEeec--C--eEEEeEEEecCCCCcCCCceeeeccccEE
  Q Sun_Sep_08_09:  511 VTL------MDVRNCTFSDIDFGATRFGRWEELGRATYSIYWNKFN--E--CRFAGMYAKTDIDSANFNSNVFDSCELRR  580 (928)
  Q Consensus       511 I~f------~~~tNVtIsgItI~NSP~g~w~aI~v~~fhv~wn~s~--N--VtI~nItIda~s~s~NTDGIDI~~S~NVt  580 (928)
                        +.|      .+|+|++|+||+++|||          .+|+.+..+.  |  |+|+|+++.++ ..+||||||+.  +||+
  T Consensus       281 i~~~~~~~~~~c~nV~I~Giti~Nsp----------~w~i~i~~~~~~ni~V~I~n~~i~~~-~~~NTDGidi~--~nV~  347 (549)
  T 1x0c_A          281 LRMWRGTLGNSSQTFVLNGVTVSAPP----------FNSMDWSGNSLDLITCRVDDYKQVGA-FYGQTDGLEMY--PGTI  347 (549)
  T ss_dssp             CCSEEEECCSSCEEEEEESCEEECCS----------SCSEEEECSCGGGEEEEEEEEEEECC-CBTTCCCCBCC--TTCE
  T ss_pred             EEEeeccccCCceEEEEECcEEECCC----------ceeEEeeccCCCCCeEEEEeeEeEcC-CCCCCCccccc--CCEE


  Q ss_pred             EEec-----CCEEEEeecCCCceEEEeCCEEecccccc--cCC---cceEeeEEEEEEEEcCCceeeccccccCCcccce
  Q Sun_Sep_08_09:  581 RLDT-----DEAIFYFYETPNHKAVFSGTTFIGCDASY--TAV---FKVVDPHITWAVVWVGGFIDSGSKWFADGSNEVT  650 (928)
  Q Consensus       581 I~Ns-----DDCIAiKscspgHGIsIsN~tsvGSlGsy--~~~---~dV~NItV~N~t~~~GhGISIGS~~~~ng~N~Vt  650 (928)
                        |+||     ||||++|+    ++|.|+||+++++.+.-  ..+   ..++||+|+||++.....+..+-.          
  T Consensus       348 I~n~~i~~gDDcIaIks----~NI~I~n~~~~~~~g~~~IsiGs~~~~V~NV~v~n~~i~~s~~~k~~~~----------  413 (549)
  T 1x0c_A          348 LQDVFYHTDDDGLKMYY----SNVTARNIVMWKESVAPVVEFGWTPRNTENVLFDNVDVIHQAYANAGNN----------  413 (549)
  T ss_dssp             EEEEEEEESSCCEECCS----SSEEEEEEEEEECSSSCSEECCBSCCCEEEEEEEEEEEEECCCCSGGGC----------
  T ss_pred             EEeeEEeCCCCEEEECC----CCEEEEeeEEEcCCCCceEEECCCCCcEEEEEEEeeEEECccccccccc----------


  Q ss_pred             eecccEEEEEE---E-----------CCCcCceeEEeEEEecCccc-cc-----eECCCCC-ccc--ceEEEEEEcC---
  Q Sun_Sep_08_09:  651 TFDVVGARVPA---R-----------DARPYTTPTANIGMQSGGIK-NS-----RYIPAGS-LSY--LPRFKRTVAG---  704 (928)
  Q Consensus       651 v~d~~GiRIKT---w-----------~G~~~NVTFeNI~m~nggV~-~P-----~Y~p~Gs-~S~--f~NITGTva~---  704 (928)
                             |++||+   |           .|...||+|+||+|+|  +. .+     .+...+. .++  |+||+-+...   
  T Consensus       414 -----g~iI~~~~~~~~g~~~~~~d~~G~i~nI~f~NI~i~n--v~~~g~~~~~~~g~pg~~I~nI~i~NI~i~~~~~~~  486 (549)
  T 1x0c_A          414 -----PGIFGAVNNYLYAPDGLSSNHSTGNSNMTVRNITWSN--FRAEGSSSALFRINPIQNLDNISIKNVSIESFEPLS  486 (549)
  T ss_dssp             -----CCSEEECCBTTTCTTSCCSCCCCBEEEEEEEEEEEEE--EEEEEEECCSEEECCSEEEEEEEEEEEEEEEECCGG
  T ss_pred             -----eEEEecccccccCccccCcCCCceEccEEEEeEEEEe--EEEeceEEeeecCCCCCcCccEEEEEEEEEcccccc


  Q ss_pred             --CceEEEe-CCC------CcccceEEEeEEE
  Q Sun_Sep_08_09:  705 --EEIIRIL-SLP------LPCSGEWTISANL  727 (928)
  Q Consensus       705 --~~~V~I~-S~~------~pCsNitf~nInV  727 (928)
                          .....+. ++.      .+|+||+|+||.|
  T Consensus       487 ~~~~~~~i~G~~~~~~~~~~~v~nI~f~NV~i  518 (549)
  T 1x0c_A          487 INTTESWMPVWYDLNNGKQITVTDFSIEGFTV  518 (549)
  T ss_dssp             GTCSCEEECCCBBTTTCCBCCEEEEEEEEEEE
  T ss_pred             ccccceEEeCCCccccccceeeeeEEEEeEEE


  No 18 
>2vbk_A Tailspike-protein; viral adhesion protein, viral protein, hydrolase, endorhamnosidase, right-handed
  parallel beta-helix; 1.25A {Enterobacteria phage SF6} PDB:  2vbe _A  2vbm _A*
  Probab=99.80  E-value=2.7e-20  Score=207.20  Aligned_cols=215  Identities=26%  Similarity=0.290  Sum_probs=0.0

  Q ss_pred             hhhhhhcc-----cccccccCceeEeecCCCCccccccccccCcEEEEEeccccCCCCcccHHHHHHHHHhCCE------
  Q Sun_Sep_08_09:  382 IALRADLA-----SEDLELGDNLLTVKQPFTGSVVRTQHDKNAEMVSVKDFGAVGDGVNDDTAAFQKAFATCAS------  450 (928)
  Q Consensus       382 ~~l~~~Lg-----~~~~~~g~~~v~~~~p~~gav~Rt~~~kla~~c~V~DFGA~gDG~TDDT~AIqaAI~aC~s------  450 (928)
                        ..|+++|+     ++..++++.++.++||..+++.++.+.+....++|+||||++||.+|||+|||+||++|.+      
  T Consensus         7 ~~~~~qla~s~~~s~~~G~gdalvavkqP~~~av~~~~~~~~s~~~NVkDFGAkGDGvTDDTaAIQkAIdaA~a~~GGGt   86 (514)
  T 2vbk_A            7 PDLIEQLAQSGKYSQDNTKGDAMIGVKQPLPKAVLRTQHDKNKEAISILDFGVIDDGVTDNYQAIQNAIDAVASLPSGGE   86 (514)
  T ss_dssp             HHHHHHHHTCGGGTTCTTSGGGGSEECCSSTTCCCEEHHHHHTTCCBGGGGCCCCSSSSCCHHHHHHHHHHHHTSTTCEE
  T ss_pred             HHHHHHhhhhccccccCCCCcceEEeeccccccchhhcccCCCcEEEeeccCcCCCCCcccHHHHHHHHHHHhhcCCCeE


  Q ss_pred             EEEcCC----eEEEee-EEEcCCc--cccceeee------Eec----------------CCeEEEeccceeee-chhhcc
  Q Sun_Sep_08_09:  451 IFIPAG----TYKVTD-LTLDKSA--YGEQQVSV------VHG----------------NGAIITGNSVTLLG-WRKVKA  500 (928)
  Q Consensus       451 VvVPaG----tYlIg~-VtLksnv--YG~~~~~L------I~G----------------sNItItG~~GtIDG-W~~~~~  500 (928)
                        |+||+|    +|++++ +.|++++  +|++...+      +.|                +|+.|+|. |+||| -..|..
  T Consensus        87 VyVPaG~~~~tYlvt~tI~LkSnV~L~Ge~~AtIl~s~~~I~GtIia~~y~s~I~~~~VeNIaITG~-GTIDG~g~n~t~  165 (514)
  T 2vbk_A           87 LFIPASNQAVGYIVGSTLLIPGGVNIRGVGKASQLRAKSGLTGSVLRLSYDSDTIGRYLRNIRVTGN-NTCNGIDTNITA  165 (514)
  T ss_dssp             EECCCCSSTTCEEESSCEEECTTEEEECCSTTSEEEECTTCCSEEEEECCCSCCSCEEEESCEEECC-SSSEEEEESCCT
  T ss_pred             EEECCCCcceeEEECCeEEecCCeEEEEecCceEeeccccccccEEeccCCccccccCceEEEEECC-CeEeCCCCCccc


  Q ss_pred             cCCCCCCCcEEEEeecceEEEEee--EEEcCCCccccccccccceEEEEeecCeEEE-eEEEecCCCCcCCCceeeeccc
  Q Sun_Sep_08_09:  501 SGLKFSVSEYVTLMDVRNCTFSDI--DFGATRFGRWEELGRATYSIYWNKFNECRFA-GMYAKTDIDSANFNSNVFDSCE  577 (928)
  Q Consensus       501 ~g~~~~RP~lI~f~~~tNVtIsgI--tI~NSP~g~w~aI~v~~fhv~wn~s~NVtI~-nItIda~s~s~NTDGIDI~~S~  577 (928)
                        ......++..+.+.   ++.|+++  .+.++|          .+|+.+..|++++++ ++.+.             .+|+
  T Consensus       166 e~~~~Rq~~~~~fd---nV~Vn~Vt~~v~~Sg----------~WTIhPi~Cqnvt~r~gL~f~-------------eSCr  219 (514)
  T 2vbk_A          166 EDSVIRQVYGWVFD---NVMVNEVETAYLMQG----------LWHSKFIACQAGTCRVGLHFL-------------GQCV  219 (514)
  T ss_dssp             TCSSCCCEESEEEE---SCEEEEEEEEEEEES----------EEEEEEESCEEEEEEEEEEEE-------------SCCE
  T ss_pred             cceeeeccceEEee---eEEEEeEEEeEeccC----------cEEEeEeccCceecccCcccc-------------CCCC


  Q ss_pred             cEEEEec-----CCEEEEe-------------ecCCCceEEEeCCEEecccccccCCcceEe-eEEEEEEEEc
  Q Sun_Sep_08_09:  578 LRRRLDT-----DEAIFYF-------------YETPNHKAVFSGTTFIGCDASYTAVFKVVD-PHITWAVVWV  631 (928)
  Q Consensus       578 NVtI~Ns-----DDCIAiK-------------scspgHGIsIsN~tsvGSlGsy~~~~dV~N-ItV~N~t~~~  631 (928)
                        ||.|.||     ||||++|             +..-.||..+        +|+..-...+.| ++|++|-+.+
  T Consensus       220 NV~IsnC~FsVGDdciaiksGk~~~~~~~~~~se~~~hgav~--------igSE~m~~Gvk~~v~v~~Clf~~  284 (514)
  T 2vbk_A          220 SVSVSSCHFSRGNYSADESFGIRIQPQTYAWSSEAVRSEAII--------LDSETMCIGFKNAVYVHDCLDLH  284 (514)
  T ss_dssp             EEEEESCEEECTTSCCTTCEEEEEECBCCTTTSSCBCCEEEE--------EESSEEEESCSEEEEESCCEEEE
  T ss_pred             eEEEeccEEecCcceeeeecCceecccccCCcchhcccccEE--------ECchhhcccccccEEEEeeeccC


  No 19 
>2pyg_A Poly(beta-D-mannuronate) C5 epimerase 4; beta-helix, isomerase; 2.10A {Azotobacter vinelandii} PDB:
   2pyh _A*
  Probab=99.79  E-value=1.3e-18  Score=188.31  Aligned_cols=264  Identities=16%  Similarity=0.141  Sum_probs=0.0

  Q ss_pred             cEEEEEeccccCCCCcccHHHHHHHHHhCCE-----EEEcCCeEEE--------eeEEEcCCc--ccccee---------
  Q Sun_Sep_08_09:  420 EMVSVKDFGAVGDGVNDDTAAFQKAFATCAS-----IFIPAGTYKV--------TDLTLDKSA--YGEQQV---------  475 (928)
  Q Consensus       420 ~~c~V~DFGA~gDG~TDDT~AIqaAI~aC~s-----VvVPaGtYlI--------g~VtLksnv--YG~~~~---------  475 (928)
                        +.++|++|||++||.+||++|||+||++|..     |+||+|+|++        +++.+++++  +|++.+         
  T Consensus         1 ~~~~v~~~ga~~dg~~ddt~aiq~Ai~~a~~~gg~~v~~p~G~y~~~~~~~~~~g~l~~~~~v~l~g~g~~~t~l~~~~~   80 (377)
  T 2pyg_A            1 MDYNVKDFGALGDGVSDDRASIQAAIDAAYAAGGGTVYLPAGEYRVSAAGEPGDGCLMLKDGVYLAGAGMGETVIKLIDG   80 (377)
  T ss_dssp             -CEEGGGGTCCCEEEEECHHHHHHHHHHHHHTTSEEEEECSEEEEECCCSSGGGCSEECCTTEEEEESSBTTEEEEECTT
  T ss_pred             CEeeeeecCCCCCCCcchHHHHHHHHHHHHhcCCCEEEECCeEEEEcccccCCcccEEecCCeEEEEcCCCCcEEEecCC


  Q ss_pred             -----------------eeEecCCeEEEecc----ceeeechhhcccCCCCCCCcEEEEeecceEEEEeeEEEcCCCccc
  Q Sun_Sep_08_09:  476 -----------------SVVHGNGAIITGNS----VTLLGWRKVKASGLKFSVSEYVTLMDVRNCTFSDIDFGATRFGRW  534 (928)
  Q Consensus       476 -----------------~LI~GsNItItG~~----GtIDGW~~~~~~g~~~~RP~lI~f~~~tNVtIsgItI~NSP~g~w  534 (928)
                                         ..+..+|++|.|..    |++||||......         .+..|+|++|++++++|++    
  T Consensus        81 ~~~~~~~~~~~~~g~~~~~~~~~~~~I~G~~~~~~G~idGw~~~~~~~---------~~~~~~nv~I~~~~i~n~~----  147 (377)
  T 2pyg_A           81 SDQKITGMVRSAYGEETSNFGMRDLTLDGNRDNTSGKVDGWFNGYIPG---------GDGADRDVTIERVEVREMS----  147 (377)
  T ss_dssp             CBSCEEEEEECCTTSCCEEEEEEEEEEECCGGGCBSCEEEEEECSCTT---------SSCCEEEEEEEEEEEECCS----
  T ss_pred             CccCccceEeccCCCcceEEEEEEEEEECCCccCCccccceecccCcc---------ccccccceEEEeEEEEecc----


  Q ss_pred             cccccccceEEEEee-cCeEEEeEEE-------------------ecCCCCcCCCceeeec-cccEEEEec-----CCEE
  Q Sun_Sep_08_09:  535 EELGRATYSIYWNKF-NECRFAGMYA-------------------KTDIDSANFNSNVFDS-CELRRRLDT-----DEAI  588 (928)
  Q Consensus       535 ~aI~v~~fhv~wn~s-~NVtI~nItI-------------------da~s~s~NTDGIDI~~-S~NVtI~Ns-----DDCI  588 (928)
                              .+++....+ .+++++|+.+                   .+....+++|||++.. |++++|+|+     +||+
  T Consensus       148 ------~~gi~~~~~~~~~~i~n~~~~~~~~dGI~~~~s~~~~i~~N~~~~~~~~GI~~~~~s~~v~I~nN~i~~~~~g~  221 (377)
  T 2pyg_A          148 ------GYGFDPHEQTINLTIRDSVAHDNGLDGFVADYLVDSVFENNVAYANDRHGFNVVTSTHDFVMTNNVAYGNGSSG  221 (377)
  T ss_dssp             ------SCSEEECSSEEEEEEESCEEESCSSCSEEEESEEEEEEESCEEESCSSCSEEEETTCEEEEEESCEEESCSSCS
  T ss_pred             ------cceEEeecccCCeEEEeEEeecCCCCceeEeccCCcEEECcEEEccccCcEEEEeccCCeEEECCEEECccCce


  Q ss_pred             EEeec-----CCCceEEEeCCEEecccccccCCcceEeeEEEEEEEEcCCceeeccccccCC-cccceeecccEEEEEEE
  Q Sun_Sep_08_09:  589 FYFYE-----TPNHKAVFSGTTFIGCDASYTAVFKVVDPHITWAVVWVGGFIDSGSKWFADG-SNEVTTFDVVGARVPAR  662 (928)
  Q Consensus       589 AiKsc-----spgHGIsIsN~tsvGSlGsy~~~~dV~NItV~N~t~~~GhGISIGS~~~~ng-~N~Vtv~d~~GiRIKTw  662 (928)
                        ++..+     ...+++.|+|+.++++.+..-....+.+++|+++++             .+. ..        |+|||. 
  T Consensus       222 ~~~~~g~~~~~~s~nv~i~~N~~~~n~~~Gi~~~~~~~v~i~~N~i-------------~~~~~~--------GI~i~g-  279 (377)
  T 2pyg_A          222 LVVQRGLEDLALPSNILIDGGAYYDNAREGVLLKMTSDITLQNADI-------------HGNGSS--------GVRVYG-  279 (377)
  T ss_dssp             EEEECCSSCCCCCEEEEEESCEEESCSSCSEEEEEEEEEEEESCEE-------------ESCSSC--------SEEEEE-
  T ss_pred             EEEeccccCCCCCccEEEECCEEEcCccCceEeccccCeEEECCEE-------------ECCCCc--------eEEEec-


  Q ss_pred             CCCcCceeEEeEEEecCccccc-------eECCCC-------Cccc--ceEEEEEEcCCceEEEe-CCCCcccceEEEeE
  Q Sun_Sep_08_09:  663 DARPYTTPTANIGMQSGGIKNS-------RYIPAG-------SLSY--LPRFKRTVAGEEIIRIL-SLPLPCSGEWTISA  725 (928)
  Q Consensus       663 ~G~~~NVTFeNI~m~nggV~~P-------~Y~p~G-------s~S~--f~NITGTva~~~~V~I~-S~~~pCsNitf~nI  725 (928)
                           ..+++|+|..+.+.....+       .|+..+       ..++  +++.+=+-.......|. .. ..|.++++++.
  T Consensus       280 ---~~~~~i~~N~i~~n~~~~~~~~v~~~~~~~~~~~~~~~~~~~~~~i~~N~i~g~~~~~~~i~~~~-~~~~~~~i~~n  355 (377)
  T 2pyg_A          280 ---AQDVQILDNQIHDNAQAAAVPEVLLQSFDDTAGASGTYYTTLNTRIEGNTISGSANSTYGIQERN-DGTDYSSLIDN  355 (377)
  T ss_dssp             ---EEEEEEESCEEESCCSSSSCCSEEEECEEETTSSSCEEECCBCCEEESCEEECCSSCCEEEEECS-SSCBCCEEESC
  T ss_pred             ---CCCcEEECcEEECCcccccccceEEEEecCCCccceeeeeccCeEEECCEEECcCCCccceEEcc-CCCccEEEECc


  Q ss_pred             EEE
  Q Sun_Sep_08_09:  726 NLK  728 (928)
  Q Consensus       726 nVt  728 (928)
                        .|.
  T Consensus       356 ~i~  358 (377)
  T 2pyg_A          356 DIA  358 (377)
  T ss_dssp             EEE
  T ss_pred             EEe


  No 20 
>3eqn_A Glucan 1,3-beta-glucosidase; tandem beta-helix domains, glycosidase, hydrolase; HET: NAG BMA; 1.70A
  {Phanerochaete chrysosporium} PDB:  3eqo _A*
  Probab=99.33  E-value=3.3e-12  Score=150.90  Aligned_cols=235  Identities=20%  Similarity=0.220  Sum_probs=0.0

  Q ss_pred             EEEEEeccccCCCCcccHHHHHHHHHhC--------------CEEEEcCCeEEEee-EEEcCCc--ccccee-eeEecCC
  Q Sun_Sep_08_09:  421 MVSVKDFGAVGDGVNDDTAAFQKAFATC--------------ASIFIPAGTYKVTD-LTLDKSA--YGEQQV-SVVHGNG  482 (928)
  Q Consensus       421 ~c~V~DFGA~gDG~TDDT~AIqaAI~aC--------------~sVvVPaGtYlIg~-VtLksnv--YG~~~~-~LI~GsN  482 (928)
                        ..+|+||||++||.+|||+|||+||++|              ..|+||+|+|++.. |.+.+++  .|.... +.|.+..
  T Consensus        49 ~~nV~dfGA~GDG~tDDT~Aiq~Ai~~a~~~Gggc~~st~~~~~V~~P~GtYlvs~tI~l~~~t~L~G~~~~~pvIka~~  128 (758)
  T 3eqn_A           49 FRNVKNYGAKGDGNTDDTAAIQAAINAGGRCGQGCDSTTTQPALVYFPPGTYKVSSPLVVLYQTQLIGDAKNLPTLLAAP  128 (758)
  T ss_dssp             EEEGGGGTCCCEEEEECHHHHHHHHHTTSCSCTTCCCCSSSCEEEEECSSEEEESSCEECCTTEEEEECSSSCCEEEECT
  T ss_pred             EEEHHHcCcCCCCCchhHHHHHHHHHHhhhcccccccccccceEEEECCceEEEcccEEccCCeEEEecCCCCCeEecCC


  Q ss_pred             eEEEeccceeeechhhcccCCCCCCCcEEEEeecceEEEEeeEEEcCCCccccccccccceEEEEeecCeEEEeEEEecC
  Q Sun_Sep_08_09:  483 AIITGNSVTLLGWRKVKASGLKFSVSEYVTLMDVRNCTFSDIDFGATRFGRWEELGRATYSIYWNKFNECRFAGMYAKTD  562 (928)
  Q Consensus       483 ItItG~~GtIDGW~~~~~~g~~~~RP~lI~f~~~tNVtIsgItI~NSP~g~w~aI~v~~fhv~wn~s~NVtI~nItIda~  562 (928)
                        - +.|. ++|+| ..+.+.+..........+..++|++|+ ++-.+++          ..|+-|..++++.+.||.|..+
  T Consensus       129 ~-F~G~-~li~~-d~y~~~G~~w~~~~~~F~r~irNlviD-~t~~~~~----------~~gIhw~vaQatsL~Nv~i~m~  194 (758)
  T 3eqn_A          129 N-FSGI-ALIDA-DPYLAGGAQYYVNQNNFFRSVRNFVID-LRQVSGS----------ATGIHWQVSQATSLINIVFQMS  194 (758)
  T ss_dssp             T-CCSS-CSEES-SCBCGGGCBSSCGGGCCCEEEEEEEEE-CTTCSSC----------EEEEECCCCSSEEEEEEEEECC
  T ss_pred             C-CCCc-ceeec-cccCCCCccccccccceeeeecceEEe-ccccCCC----------ceEEEEEecCceEEEEEEEEec


  Q ss_pred             CCCcC-CCceeeeccccEEEEec---CCEEEEeecCCCceEEEeCCEEecc----cccccCCcceEeeEEEEEEEEcCCc
  Q Sun_Sep_08_09:  563 IDSAN-FNSNVFDSCELRRRLDT---DEAIFYFYETPNHKAVFSGTTFIGC----DASYTAVFKVVDPHITWAVVWVGGF  634 (928)
  Q Consensus       563 s~s~N-TDGIDI~~S~NVtI~Ns---DDCIAiKscspgHGIsIsN~tsvGS----lGsy~~~~dV~NItV~N~t~~~GhG  634 (928)
                        ..+.| ++||++.+...+.|.|+   -=.+-+......  ..++|+++.+|    .-.+.-.-...+++|+||.+    |
  T Consensus       195 ~~sg~~~~GI~~e~GSgg~i~Dl~f~GG~~G~~~gnQQ--fT~rnltF~~~~taI~~~w~wgwt~~~~~i~nc~v----G  268 (758)
  T 3eqn_A          195 TAAGNQHQGIFMENGSGGFLGDLVFNGGNIGATFGNQQ--FTVRNLTFNNANTAINAIWNWGWTFQRITINNCQV----G  268 (758)
  T ss_dssp             CSTTCCEEEEEECSCCCCEEEEEEEESCSEEEEEECSC--CEEEEEEEESCSEEEEEEEBSCEEEEEEEEESCSE----E
  T ss_pred             CCCCCcceeEEecCCCceEEEeeEEeCCceEEEcCCcc--eEEeccEEeChHHHHhhhcCceEEEEEeEEECCCc----c


  Q ss_pred             eee-------------ccccccCCcccceeecccEEEEEEECCCcC----ceeEEeEEEecCccc
  Q Sun_Sep_08_09:  635 IDS-------------GSKWFADGSNEVTTFDVVGARVPARDARPY----TTPTANIGMQSGGIK  682 (928)
  Q Consensus       635 ISI-------------GS~~~~ng~N~Vtv~d~~GiRIKTw~G~~~----NVTFeNI~m~nggV~  682 (928)
                        |.+             ||++..++.-     .....-|+|-.....    ++.+||+.+.|  +.
  T Consensus       269 i~~~~g~~~~~~~q~vGsv~l~Ds~~-----~n~~~~i~t~~~~~~~~~~slvleNv~~~n--v~  326 (758)
  T 3eqn_A          269 FDLTQGGTSNTGAQGVGAEAIIDAVV-----TNTQTFVRWSGASSGHLQGSLVLNNIQLTN--VP  326 (758)
  T ss_dssp             EEECCCCSSTTSCCCBCEEEEEEEEE-----ESCSEEEEESSCCCSSCSSEEEEEEEEEEE--EE
  T ss_pred             EEEcCCCCCcccCcceeeEEEEEeeE-----EcccceEEeccCCCCCCcceEEEEeEEeeC--CC


  No 21 
>1czf_A Polygalacturonase II; beta helix, hydrolase; HET: NAG; 1.68A {Aspergillus niger} SCOP: b.80.1.3
  Probab=99.02  E-value=8.4e-09  Score=113.76  Aligned_cols=227  Identities=9%  Similarity=-0.018  Sum_probs=0.0

  Q ss_pred             CCeEEEeccceee-echhhcccCCCCCCCcEEEEeecceEEEEe---eEEEcCCCcccc-----------ccccccceEE
  Q Sun_Sep_08_09:  481 NGAIITGNSVTLL-GWRKVKASGLKFSVSEYVTLMDVRNCTFSD---IDFGATRFGRWE-----------ELGRATYSIY  545 (928)
  Q Consensus       481 sNItItG~~GtID-GW~~~~~~g~~~~RP~lI~f~~~tNVtIsg---ItI~NSP~g~w~-----------aI~v~~fhv~  545 (928)
                        ++++|..+ |.+. ++..|.+        .++.+.. +|++|+|   -+|--....-|.           .|       .
  T Consensus        68 ~~~~l~~~-g~~~~~~~~w~g--------~~i~~~~-~nv~I~G~~~g~IdG~G~~~w~~~~~~~~~rP~~i-------~  130 (362)
  T 1czf_A           68 SGTKVIFE-GTTTFQYEEWAG--------PLISMSG-EHITVTGASGHLINCDGARWWDGKGTSGKKKPKFF-------Y  130 (362)
  T ss_dssp             TTCEEEEE-SEEEECCCCSCC--------CSEEEEE-ESCEEEECTTCEEECCGGGTCCSCTTSSSCCCCCE-------E
  T ss_pred             CCeEEEEe-CcEEeccccCCC--------cEEEEeC-ccEEEEcCCCcEEECCCchhhcccCCCCCCCCeEE-------E


  Q ss_pred             EEeecCeEEEeEEEecCCCCcCCCceeeeccccEEEEec------CCEE-EEeecC----CCceEEEeCCEEeccccccc
  Q Sun_Sep_08_09:  546 WNKFNECRFAGMYAKTDIDSANFNSNVFDSCELRRRLDT------DEAI-FYFYET----PNHKAVFSGTTFIGCDASYT  614 (928)
  Q Consensus       546 wn~s~NVtI~nItIda~s~s~NTDGIDI~~S~NVtI~Ns------DDCI-AiKscs----pgHGIsIsN~tsvGSlGsy~  614 (928)
                        +..++|++|+++++.++    -.-+|++. |+||+|+|.      ||+. +....+    ..+++.|+||++....-.-.
  T Consensus       131 ~~~~~nv~i~~iti~ns----p~~~i~i~-~~nv~i~~~~I~~~~~d~~~~~NtDGidi~~s~nV~I~n~~i~~gDDcIa  205 (362)
  T 1czf_A          131 AHGLDSSSITGLNIKNT----PLMAFSVQ-ANDITFTDVTINNADGDTQGGHNTDAFDVGNSVGVNIIKPWVHNQDDCLA  205 (362)
  T ss_dssp             EEEEETEEEESCEEECC----SSCCEEEE-CSSEEEESCEEECGGGGTTTCCSCCSEEECSCEEEEEESCEEECSSCSEE
  T ss_pred             EeecccEEEEEEEEecC----CccEEEEe-eCCEEEEEEEEECCccccccCCCCCceeecCcceEEEEeeEEecCCCEEE


  Q ss_pred             CCcceEeeEEEEEEEEcCCceeecccccc--CCcccceeecccEEEEEEECCCcCceeEEeEEEecCccccc-----eEC
  Q Sun_Sep_08_09:  615 AVFKVVDPHITWAVVWVGGFIDSGSKWFA--DGSNEVTTFDVVGARVPARDARPYTTPTANIGMQSGGIKNS-----RYI  687 (928)
  Q Consensus       615 ~~~dV~NItV~N~t~~~GhGISIGS~~~~--ng~N~Vtv~d~~GiRIKTw~G~~~NVTFeNI~m~nggV~~P-----~Y~  687 (928)
                        .... +||+|+||+|+.||||+|||++..  +...                    ||+|+|+.|.+  ..+.     ...
  T Consensus       206 iksg-~nI~i~n~~~~~ghGisiGS~G~~~~~~v~--------------------nV~v~n~~~~~--t~~GirIKt~~g  262 (362)
  T 1czf_A          206 VNSG-ENIWFTGGTCIGGHGLSIGSVGDRSNNVVK--------------------NVTIEHSTVSN--SENAVRIKTISG  262 (362)
  T ss_dssp             ESSE-EEEEEESCEEESSCCEEEEEECSSSCCEEE--------------------EEEEEEEEEEE--EEEEEEEEEETT
  T ss_pred             EeCC-eEEEEEEEEEeCCceeEEeeccccCCCCEE--------------------EEEEEeeEEEC--CceEEEEEEeCC


  Q ss_pred             CCCCccc--ceEEEEEEcCCceEEEe-C-----------CCCcccceEEEeEEEEeCCCCcceeEEEecccCCCceEEEE
  Q Sun_Sep_08_09:  688 PAGSLSY--LPRFKRTVAGEEIIRIL-S-----------LPLPCSGEWTISANLKETGAGLESTAIANTTKGGGRTYDLI  753 (928)
  Q Consensus       688 p~Gs~S~--f~NITGTva~~~~V~I~-S-----------~~~pCsNitf~nInVt~~G~~~~St~~~n~~~~~~~~~~~~  753 (928)
                        ..|..++  |+||+-.-....++.|. .           ...+.+||+|+||..+.........+.|.   ...-+-+.+
  T Consensus       263 ~~G~v~nI~~~ni~~~~v~~~~i~I~~~Y~~~~~~~~p~~~~~i~nI~~~ni~gt~~~~~~~i~i~c~---~~~c~ni~~  339 (362)
  T 1czf_A          263 ATGSVSEITYSNIVMSGISDYGVVIQQDYEDGKPTGKPTNGVTIQDVKLESVTGSVDSGATEIYLLCG---SGSCSDWTW  339 (362)
  T ss_dssp             CCEEEEEEEEEEEEEEEEEEEEEEEEEEEETTEECSCCCSSEEEEEEEEEEEEEEECTTSEEEEEECC---TTTEEEEEE
  T ss_pred             CCceEeeEEEEeEEEECcccccEEEEEecCCCCCCCCCCCCceEEEEEEEEEEEEecCCceEEEEEeC---CCcCcCEEE


  Q ss_pred             Ec
  Q Sun_Sep_08_09:  754 EH  755 (928)
  Q Consensus       754 ~~  755 (928)
                        ++
  T Consensus       340 ~n  341 (362)
  T 1czf_A          340 DD  341 (362)
  T ss_dssp             EE
  T ss_pred             Ee


  No 22 
>2uvf_A Exopolygalacturonase; GH28, pectin, cell WALL, hydrolase, periplasm, beta-helix, glycosidase,
  EXO-activity; HET: AD0; 2.1A {Yersinia enterocolitica} PDB:  2uve _A*
  Probab=99.00  E-value=9.5e-09  Score=120.15  Aligned_cols=195  Identities=7%  Similarity=-0.050  Sum_probs=0.0

  Q ss_pred             EEEeecceEEEEeeEEEc--CCCccccccccccceEEEEeecCeEEEeEEEecCCC------CcCCCceeeeccccEEEE
  Q Sun_Sep_08_09:  511 VTLMDVRNCTFSDIDFGA--TRFGRWEELGRATYSIYWNKFNECRFAGMYAKTDID------SANFNSNVFDSCELRRRL  582 (928)
  Q Consensus       511 I~f~~~tNVtIsgItI~N--SP~g~w~aI~v~~fhv~wn~s~NVtI~nItIda~s~------s~NTDGIDI~~S~NVtI~  582 (928)
                        +.+..|+|++|+++++.+  +|  .-++|       -+..|+||+|.|++|++..+      .+++||++...|+||+|+
  T Consensus       357 i~~~~~~nv~i~~v~i~~~~~~--NtDGi-------di~~s~nV~I~n~~i~~gDD~Iaiksg~~~~g~~~~~s~nI~I~  427 (608)
  T 2uvf_A          357 IMNLENHNVVANGLIHQTYDAN--NGDGI-------EFGNSQNVMVFNNFFDTGDDCINFAAGTGEKAQEQEPMKGAWLF  427 (608)
  T ss_dssp             EEEESCEEEEEESCEEECTTCT--TCCSE-------EEESCEEEEEESCEEECSSCSEEEECCCSGGGGGSCCEEEEEEE
  T ss_pred             EEEecCCCEEEeeEEEcCCCCC--CCCeE-------EecCCceEEEEeeEEecCCceEEecCCcCccccccccccCEEEE


  Q ss_pred             ec-----CCEEEEeecCCC--ceEEEeCCEEeccccc------ccCCcceEeeEEEEEEEEcCCceeeccccccCC-ccc
  Q Sun_Sep_08_09:  583 DT-----DEAIFYFYETPN--HKAVFSGTTFIGCDAS------YTAVFKVVDPHITWAVVWVGGFIDSGSKWFADG-SNE  648 (928)
  Q Consensus       583 Ns-----DDCIAiKscspg--HGIsIsN~tsvGSlGs------y~~~~dV~NItV~N~t~~~GhGISIGS~~~~ng-~N~  648 (928)
                        ||     ++|+++-+.+.+  ++|.|+||++.++.-.      -.....++||+|+|+.|             .+. .+ 
  T Consensus       428 n~~~~~ghg~~~iGS~~~~~v~nI~v~n~~~~~t~~GirIKt~~g~gG~v~nI~~~ni~m-------------~~v~~~-  493 (608)
  T 2uvf_A          428 NNYFRMGHGAIVTGSHTGAWIEDILAENNVMYLTDIGLRAKSTSTIGGGARNVTFRNNAM-------------RDLAKQ-  493 (608)
  T ss_dssp             SCEECSSSCSEEEESCCTTCEEEEEEESCEEESCSEEEEEEEETTTCCEEEEEEEEEEEE-------------EEESSE-
  T ss_pred             eEEEeCCCCeEEEcccCCCCEEEEEEEeEEEECCCceEEEeeecCCCceEECcEEEeeEE-------------Eccccc-


  Q ss_pred             ceeecccEEEEEEECC------------CcC---ceeEEeEEEecCcccc--c-----eECCCCCccc---ceEEEEEEc
  Q Sun_Sep_08_09:  649 VTTFDVVGARVPARDA------------RPY---TTPTANIGMQSGGIKN--S-----RYIPAGSLSY---LPRFKRTVA  703 (928)
  Q Consensus       649 Vtv~d~~GiRIKTw~G------------~~~---NVTFeNI~m~nggV~~--P-----~Y~p~Gs~S~---f~NITGTva  703 (928)
                               +++|+.+-.            ...   ||+|+||.+++  ++.  .     -+|..+.+-.   |+||+.+..
  T Consensus       494 -------~i~I~~~y~~~~~~~~~~~~~~~~~~~~V~i~nI~~~n--~~gt~~~i~i~g~~~~~~p~~ni~~~nv~i~~~  564 (608)
  T 2uvf_A          494 -------VMVMTLDYADSNANIDYPPAKIPAQFYDFTLKNVTVDN--STGKNPSIEIKGDTANKAWHRLVHVNNVQLNNV  564 (608)
  T ss_dssp             -------EEEEEEECCCCSCCCSSCCCSSCCEEEEEEEEEEEEEE--ECSSSCSEEEECBGGGTBCEEEEEEEEEEEESC
  T ss_pred             -------cEEEEeccCCCCcccccCCcCCCCccccEEEEeEEEEe--eeceEEeEEEEEEcCCCCccccEEEEeEEEEcc


  Q ss_pred             CCceEEEeCCCCcccceEEEeEEEEeCCCCcceeEEEecccC
  Q Sun_Sep_08_09:  704 GEEIIRILSLPLPCSGEWTISANLKETGAGLESTAIANTTKG  745 (928)
  Q Consensus       704 ~~~~V~I~S~~~pCsNitf~nInVt~~G~~~~St~~~n~~~~  745 (928)
                        ....+.      .|++|+|+||.|+  +......+.|..++|
  T Consensus       565 ~~~~i~------~~~~~~~~nv~i~--~~~~~~~~~~~~v~~  598 (608)
  T 2uvf_A          565 TPTAIS------DLRDSEFNKVTFT--ELRGDTPWHFSEVKN  598 (608)
  T ss_dssp             CCCEEE------SEESCEEEEEEEE--SCSSSCSCCEESCBS
  T ss_pred             CceeEE------eccCceEEeEEEe--CCCCCccEEEEeeec


  No 23 
>3jur_A EXO-poly-alpha-D-galacturonosidase; beta-helix, cell WALL biogenesis/degradation, glycosidase; 2.05A
  {Thermotoga maritima}
  Probab=98.96  E-value=2.4e-09  Score=121.18  Aligned_cols=191  Identities=9%  Similarity=-0.037  Sum_probs=0.0

  Q ss_pred             EEEeecceEEEEeeEEEcCCCccccccccccceEEEEeecCeEEEeEEEecCC------CCcCCCceeeec-cccEEEEe
  Q Sun_Sep_08_09:  511 VTLMDVRNCTFSDIDFGATRFGRWEELGRATYSIYWNKFNECRFAGMYAKTDI------DSANFNSNVFDS-CELRRRLD  583 (928)
  Q Consensus       511 I~f~~~tNVtIsgItI~NSP~g~w~aI~v~~fhv~wn~s~NVtI~nItIda~s------~s~NTDGIDI~~-S~NVtI~N  583 (928)
                        +.+..|+|++|++|++.++. ...+.|.+.       .|+||+|+|++|++..      ..+++||+++.. |+||+|+|
  T Consensus       216 i~~~~~~nv~i~~v~I~~~~-~NtDGidi~-------~s~nV~I~n~~i~~gDDcIaiksg~~~dg~~~~~ps~nI~I~n  287 (448)
  T 3jur_A          216 IHPVLSENVIIRNIEISSTG-PNNDGIDPE-------SCKYMLIEKCRFDTGDDSVVIKSGRDADGRRIGVPSEYILVRD  287 (448)
  T ss_dssp             EEEESCEEEEEESCEEEECS-TTCCSBCCB-------SCEEEEEESCEEEESSEEEEEBCCCHHHHHHHCCCEEEEEEES
  T ss_pred             EeeeccCCEEEEeEEEeecc-CCCcccccc-------CCcCEEEEeeEEEeCCCcEEeccCccccccccCCCceeEEEEE


  Q ss_pred             cCCEEEEeec--CCCc-eEEEeCCEEecccccccCCcceEeeEEEEEEEEcC-Cceeeccc-cccCCcccceeecc----
  Q Sun_Sep_08_09:  584 TDEAIFYFYE--TPNH-KAVFSGTTFIGCDASYTAVFKVVDPHITWAVVWVG-GFIDSGSK-WFADGSNEVTTFDV----  654 (928)
  Q Consensus       584 sDDCIAiKsc--spgH-GIsIsN~tsvGSlGsy~~~~dV~NItV~N~t~~~G-hGISIGS~-~~~ng~N~Vtv~d~----  654 (928)
                        |       .|  .++| ||      ++||.+.    ..++||+|+||+|... +|+.|.+. +..+...+|++.+.    
  T Consensus       288 ~-------~~~~~~gh~gi------siGS~~~----~~v~nV~v~n~~~~~t~~GirIKt~~g~gG~v~nI~f~ni~m~~  350 (448)
  T 3jur_A          288 N-------LVISQASHGGL------VIGSEMS----GGVRNVVARNNVYMNVERALRLKTNSRRGGYMENIFFIDNVAVN  350 (448)
  T ss_dssp             C-------EEECSSCSEEE------EECSSCT----TCEEEEEEESCEEESCSEEEEEECCTTTCSEEEEEEEESCEEEE
  T ss_pred             e-------EEecCCCcceE------EECCccc----CcEEEEEEEEEEEecccceEEEEEEcCCCceEeeEEEEEEEEEC


  Q ss_pred             --cEE-EEEE--------ECCCcCceeEEeEEEecCccccc---eECCCCCccc--ceEEEEEEcCCceEEEe----CCC
  Q Sun_Sep_08_09:  655 --VGA-RVPA--------RDARPYTTPTANIGMQSGGIKNS---RYIPAGSLSY--LPRFKRTVAGEEIIRIL----SLP  714 (928)
  Q Consensus       655 --~Gi-RIKT--------w~G~~~NVTFeNI~m~nggV~~P---~Y~p~Gs~S~--f~NITGTva~~~~V~I~----S~~  714 (928)
                          +++ +|+.        ......||+|+||+..+  .+.+   .-.+....++  |+||+-+.......--.    ...
  T Consensus       351 v~~~~i~I~~~Y~~~~~~~~~~i~nI~~~NI~~t~--~~~~i~i~g~~~~p~~~I~~~nv~i~~~~~~~~~~~~~~~~~~  428 (448)
  T 3jur_A          351 VSEEVIRINLRYDNEEGEYLPVVRSVFVKNLKATG--GKYAVRIEGLENDYVKDILISDTIIEGAKISVLLEFGQLGMEN  428 (448)
  T ss_dssp             ESSEEEEEESCGGGCCCSCCCEEEEEEEESCEEEE--CSEEEEEECBTTBCEEEEEEEEEEEESCSEEEEEEEEEEEEEE
  T ss_pred             CccccEEEEeeccCCCCCCCceEEEEEEEeEEEEe--cceEEEEEeCCCCCEeeEEEEEEEEEccccceeEecccccccc


  Q ss_pred             CcccceEEEeEEEE
  Q Sun_Sep_08_09:  715 LPCSGEWTISANLK  728 (928)
  Q Consensus       715 ~pCsNitf~nInVt  728 (928)
                        ..|+||+|+||.|.
  T Consensus       429 ~~~~~~~~~nv~in  442 (448)
  T 3jur_A          429 VIMNGSRFEKLYIE  442 (448)
  T ss_dssp             EEETTEEEEEEEEE
  T ss_pred             ceecccEEEEEEEc


  No 24 
>1ia5_A Polygalacturonase; glycosylhydrolase, hydrolase; HET: MAN NAG; 2.00A {Aspergillus aculeatus} SCOP:
  b.80.1.3 PDB:  1ib4 _A*
  Probab=98.94  E-value=5.9e-08  Score=105.94  Aligned_cols=205  Identities=10%  Similarity=0.008  Sum_probs=0.0

  Q ss_pred             EEEEeecceEEEEee---EEEcCCCcccc------------ccccccceEEEEeecCeEEEeEEEecCCCCcCCCceeee
  Q Sun_Sep_08_09:  510 YVTLMDVRNCTFSDI---DFGATRFGRWE------------ELGRATYSIYWNKFNECRFAGMYAKTDIDSANFNSNVFD  574 (928)
  Q Consensus       510 lI~f~~~tNVtIsgI---tI~NSP~g~w~------------aI~v~~fhv~wn~s~NVtI~nItIda~s~s~NTDGIDI~  574 (928)
                        ++.+.. +|++|+|.   +|--....-|.            .|       .+..++|++|+++++.++    -..+|++.
  T Consensus        66 li~~~~-~nv~I~G~~gG~IdG~G~~~w~~~~~~~~~~rp~~i-------~~~~~~nv~i~~i~i~ns----p~~~i~i~  133 (339)
  T 1ia5_A           66 LISVSG-SDLTITGASGHSINGDGSRWWDGEGGNGGKTKPKFF-------AAHSLTNSVISGLKIVNS----PVQVFSVA  133 (339)
  T ss_dssp             SEEEEE-ESCEEEECTTCEEECCGGGTCSSCTTTSSSCCCCCE-------EEEEEEEEEEESCEEECC----SSCCEEEE
  T ss_pred             EEEEEc-CcEEEEcCCCeEEeCCCCccccccccCCCCCCCeEE-------EEeecCcEEEEEEEEEcC----CcceEEEe


  Q ss_pred             ccccEEEEec--------------CCEEEEeecCCCceEEEeCCEEecccccccCCcceEeeEEEEEEEEcCCceeeccc
  Q Sun_Sep_08_09:  575 SCELRRRLDT--------------DEAIFYFYETPNHKAVFSGTTFIGCDASYTAVFKVVDPHITWAVVWVGGFIDSGSK  640 (928)
  Q Consensus       575 ~S~NVtI~Ns--------------DDCIAiKscspgHGIsIsN~tsvGSlGsy~~~~dV~NItV~N~t~~~GhGISIGS~  640 (928)
                        .|+||+|+++              -|-|-+..|   +++.|+||.+....-.-..... +||+|+||+|+.||||+|||+
  T Consensus       134 ~~~nv~i~~~~I~~~~~d~~~~~ntDGid~~~s---~nV~I~n~~i~~gDDcIaiksg-~nI~i~n~~~~~ghGisiGS~  209 (339)
  T 1ia5_A          134 GSDYLTLKDITIDNSDGDDNGGHNTDAFDIGTS---TYVTISGATVYNQDDCVAVNSG-ENIYFSGGYCSGGHGLSIGSV  209 (339)
  T ss_dssp             SCEEEEEESCEEECGGGTTTTCCSCCSEEEESC---EEEEEESCEEECSSCSEEESSE-EEEEEESCEEESSSCEEEEEE
  T ss_pred             cccCeEEeeEEEECCccccccCCCCCcEEecCC---ceEEEEeeEEEcCCCeEEEeCC-eEEEEEeEEEECCceEEECcC


  Q ss_pred             ccc--CCcccceeecccEEEEEEECCCcCceeEEeEEEecCccccc-----eECCCCCccc--ceEEEEEEcCCceEEEe
  Q Sun_Sep_08_09:  641 WFA--DGSNEVTTFDVVGARVPARDARPYTTPTANIGMQSGGIKNS-----RYIPAGSLSY--LPRFKRTVAGEEIIRIL  711 (928)
  Q Consensus       641 ~~~--ng~N~Vtv~d~~GiRIKTw~G~~~NVTFeNI~m~nggV~~P-----~Y~p~Gs~S~--f~NITGTva~~~~V~I~  711 (928)
                        +..  +...                    ||+|+|+.|.+  ..++     .-...|..++  |+||+..-....++.|.
  T Consensus       210 g~~~~~~v~--------------------nV~v~n~~~~~--t~~girIKt~~g~~G~v~nI~~~ni~~~~v~~~~i~i~  267 (339)
  T 1ia5_A          210 GGRSDNTVK--------------------NVTFVDSTIIN--SDNGVRIKTNIDTTGSVSDVTYKDITLTSIAKYGIVVQ  267 (339)
  T ss_dssp             CSSSCCEEE--------------------EEEEEEEEEES--CSEEEEEEEETTCCCEEEEEEEEEEEEEEESSEEEEEE
  T ss_pred             CcccCCCEE--------------------EEEEEeeEEEC--CCcEEEEEEeCCCCcEEEeeEEEEEEEECcccccEEEE


  Q ss_pred             ----------CCCCcccceEEEeEEEEeCCCCcceeEEEecccCCCceEEEEEc
  Q Sun_Sep_08_09:  712 ----------SLPLPCSGEWTISANLKETGAGLESTAIANTTKGGGRTYDLIEH  755 (928)
  Q Consensus       712 ----------S~~~pCsNitf~nInVt~~G~~~~St~~~n~~~~~~~~~~~~~~  755 (928)
                                  ....+.+||+|+||..+.........+.| .  ...-+-+.+++
  T Consensus       268 ~~y~~~~~~p~~~~~i~ni~~~ni~gt~~~~~~~v~i~c-~--~~~c~ni~~~n  318 (339)
  T 1ia5_A          268 QNYGDTSSTPTTGVPITDFVLDNVHGSVVSSGTNILISC-G--SGSCSDWTWTD  318 (339)
  T ss_dssp             EEETCTTSCCCSSSCEEEEEEEEEEEEECTTSEEEEEEC-C--TTCEEEEEEEE
  T ss_pred             ccCCCCCCCCcCCceEEEEEEEeEEEEeCCCCEEEEEEe-C--CCCEecEEEEe


  No 25 
>2iq7_A Endopolygalacturonase; parallel beta helix, hydrolase; HET: NAG MAN PG4; 1.94A {Colletotrichum lupini}
  Probab=98.89  E-value=1.1e-07  Score=103.84  Aligned_cols=205  Identities=13%  Similarity=0.052  Sum_probs=0.0

  Q ss_pred             EEEEeecceEEEEee---EEEcCCCcccc------------ccccccceEEEEeecCeEEEeEEEecCCCCcCCCceeee
  Q Sun_Sep_08_09:  510 YVTLMDVRNCTFSDI---DFGATRFGRWE------------ELGRATYSIYWNKFNECRFAGMYAKTDIDSANFNSNVFD  574 (928)
  Q Consensus       510 lI~f~~~tNVtIsgI---tI~NSP~g~w~------------aI~v~~fhv~wn~s~NVtI~nItIda~s~s~NTDGIDI~  574 (928)
                        ++.+.. +|++|+|.   +|--....-|.            .|       .+..++|++|+++++.++    -..++++.
  T Consensus        62 ~i~~~~-~nv~I~G~~gG~IdG~G~~~w~~~~~~~~~~rp~~i-------~~~~~~nv~i~giti~ns----p~~~i~i~  129 (339)
  T 2iq7_A           62 LISFSG-TNININGASGHSIDCQGSRWWDSKGSNGGKTKPKFF-------YAHSLKSSNIKGLNVLNT----PVQAFSIN  129 (339)
  T ss_dssp             SEEEEE-ESCEEEECTTCEEECCGGGTCCSCGGGSSSCCCCCE-------EEEEEEEEEEECCEEECC----SSCCEEEE
  T ss_pred             EEEEEc-ccEEEEcCCCCEEECCcccccccccccCCCCCCeEE-------EEeeeCcEEEEEEEEEeC----CcceEEEe


  Q ss_pred             ccccEEEEec--------------CCEEEEeecCCCceEEEeCCEEecccccccCCcceEeeEEEEEEEEcCCceeeccc
  Q Sun_Sep_08_09:  575 SCELRRRLDT--------------DEAIFYFYETPNHKAVFSGTTFIGCDASYTAVFKVVDPHITWAVVWVGGFIDSGSK  640 (928)
  Q Consensus       575 ~S~NVtI~Ns--------------DDCIAiKscspgHGIsIsN~tsvGSlGsy~~~~dV~NItV~N~t~~~GhGISIGS~  640 (928)
                        .|+||+|+|.              -|.|-+..|   +++.|+||.+....-.-..... +||+|+||+|+.||||+|||+
  T Consensus       130 ~~~nv~i~~~~I~~~~~d~~~~~ntDGid~~~s---~nV~I~n~~i~~gDDciaiksg-~nI~i~n~~~~~ghGisiGSl  205 (339)
  T 2iq7_A          130 SATTLGVYDVIIDNSAGDSAGGHNTDAFDVGSS---TGVYISGANVKNQDDCLAINSG-TNITFTGGTCSGGHGLSIGSV  205 (339)
  T ss_dssp             SCEEEEEESCEEECGGGGGTTCCSCCSEEEESC---EEEEEESCEEECSSCSEEESSE-EEEEEESCEEESSCCEEEEEE
  T ss_pred             ccCCEEEEEEEEECCccccccCCCCCcEEEcCc---ceEEEEecEEecCCCEEEEcCC-ccEEEEeEEEECCceEEECcC


  Q ss_pred             ccc--CCcccceeecccEEEEEEECCCcCceeEEeEEEecCccccc-----eECCCCCccc--ceEEEEEEcCCceEEEe
  Q Sun_Sep_08_09:  641 WFA--DGSNEVTTFDVVGARVPARDARPYTTPTANIGMQSGGIKNS-----RYIPAGSLSY--LPRFKRTVAGEEIIRIL  711 (928)
  Q Consensus       641 ~~~--ng~N~Vtv~d~~GiRIKTw~G~~~NVTFeNI~m~nggV~~P-----~Y~p~Gs~S~--f~NITGTva~~~~V~I~  711 (928)
                        +..  +...                    ||+++|+.|.+  ..+.     .-...|..++  |+||+-.-....++.|.
  T Consensus       206 g~~~~~~v~--------------------nV~v~n~~~~~--~~~girIkt~~g~~G~v~nI~~~ni~~~~v~~~~i~i~  263 (339)
  T 2iq7_A          206 GGRSDNTVK--------------------TVTISNSKIVN--SDNGVRIKTVSGATGSVSGVTYSGITLSNIAKYGIVIE  263 (339)
  T ss_dssp             SSSSCCEEE--------------------EEEEEEEEEES--CSEEEEEEEETTCCCEEEEEEEEEEEEEEESSEEEEEE
  T ss_pred             CcccCCCEE--------------------EEEEEeeEEEC--CCcEEEEEEeCCCCeEEEEEEEEeEEccCcccccEEEE


  Q ss_pred             ---CC---------CCcccceEEEeEEEEeCCCCcceeEEEecccCCCceEEEEEc
  Q Sun_Sep_08_09:  712 ---SL---------PLPCSGEWTISANLKETGAGLESTAIANTTKGGGRTYDLIEH  755 (928)
  Q Consensus       712 ---S~---------~~pCsNitf~nInVt~~G~~~~St~~~n~~~~~~~~~~~~~~  755 (928)
                           +.         ..+.+||+|+||..+.........+.| .  ...-+=+.+++
  T Consensus       264 ~~y~~~~~~~~p~~~~~i~ni~~~ni~gt~~~~~~~~~i~c-~--~~~c~ni~~~n  316 (339)
  T 2iq7_A          264 QDYENGSPTGTPTNGVPITGLTLSKITGSVASSGTNVYILC-A--SGACSNWKWSG  316 (339)
  T ss_dssp             EEEETTEECSCCCSSSCEEEEEEEEEEEEECTTSEEEEEEC-C--TTCEEEEEEEE
  T ss_pred             eecCCCCCCCCCCCCceEEEEEEEeEEEEeCCCCEEEEEEe-C--CCcEecEEEEe


  No 26 
>1nhc_A Polygalacturonase I; beta-helix, hydrolase; HET: MAN NAG BMA; 1.70A {Aspergillus niger} SCOP: b.80.1.3
  Probab=98.82  E-value=1.5e-07  Score=102.69  Aligned_cols=204  Identities=11%  Similarity=0.031  Sum_probs=0.0

  Q ss_pred             EEEEeecceEEEEee---EEEcCCCcccc------------ccccccceEEEEeecCeEEEeEEEecCCCCcCCCceeee
  Q Sun_Sep_08_09:  510 YVTLMDVRNCTFSDI---DFGATRFGRWE------------ELGRATYSIYWNKFNECRFAGMYAKTDIDSANFNSNVFD  574 (928)
  Q Consensus       510 lI~f~~~tNVtIsgI---tI~NSP~g~w~------------aI~v~~fhv~wn~s~NVtI~nItIda~s~s~NTDGIDI~  574 (928)
                        ++.+.. +|++|+|.   +|--....-|.            .|       .+..++|++|+++++.++    -.-++++.
  T Consensus        62 li~~~~-~nv~I~G~~gG~IdG~G~~~w~~~~~~~~~~rp~~i-------~~~~~~nv~i~~i~i~ns----p~~~i~i~  129 (336)
  T 1nhc_A           62 LIRFGG-KDLTVTMADGAVIDGDGSRWWDSKGTNGGKTKPKFM-------YIHDVEDSTFKGINIKNT----PVQAISVQ  129 (336)
  T ss_dssp             SEECCE-ESCEEEECTTCEEECCGGGTCCSCTTTSSSCCCCCE-------EEEEEEEEEEESCEEECC----SSCCEEEE
  T ss_pred             EEEEec-CCEEEEcCCCeEEECCccccccccCcCCCCCCceEE-------EEeeeCcEEEEEEEEEeC----CccEEEEE


  Q ss_pred             ccccEEEEec--------------CCEEEEeecCCCceEEEeCCEEecccccccCCcceEeeEEEEEEEEcCCceeeccc
  Q Sun_Sep_08_09:  575 SCELRRRLDT--------------DEAIFYFYETPNHKAVFSGTTFIGCDASYTAVFKVVDPHITWAVVWVGGFIDSGSK  640 (928)
  Q Consensus       575 ~S~NVtI~Ns--------------DDCIAiKscspgHGIsIsN~tsvGSlGsy~~~~dV~NItV~N~t~~~GhGISIGS~  640 (928)
                         |+||+|+|.              -|.|-+..|   +++.|+||.+......-..... +||+|+||+|+.||||+|||+
  T Consensus       130 -~~nv~i~~~~I~~~~~d~~~~~ntDGidi~~s---~nV~I~n~~i~~gDDciaiksg-~nI~i~n~~~~~ghGisiGS~  204 (336)
  T 1nhc_A          130 -ATNVHLNDFTIDNSDGDDNGGHNTDGFDISES---TGVYISGATVKNQDDCIAINSG-ESISFTGGTCSGGHGLSIGSV  204 (336)
  T ss_dssp             -EEEEEEESCEEECTTHHHHTCCSCCSEEECSC---EEEEEESCEEESSSEEEEESSE-EEEEEESCEEESSSEEEEEEE
  T ss_pred             -eCCEEEEEEEEECCCcccccCCCCCcEEecCC---CeEEEEeCEEEcCCCEEEEeCC-eEEEEEeEEEECCcCceEccC


  Q ss_pred             ccc--CCcccceeecccEEEEEEECCCcCceeEEeEEEecCccccc-----eECCCCCccc--ceEEEEEEcCCceEEEe
  Q Sun_Sep_08_09:  641 WFA--DGSNEVTTFDVVGARVPARDARPYTTPTANIGMQSGGIKNS-----RYIPAGSLSY--LPRFKRTVAGEEIIRIL  711 (928)
  Q Consensus       641 ~~~--ng~N~Vtv~d~~GiRIKTw~G~~~NVTFeNI~m~nggV~~P-----~Y~p~Gs~S~--f~NITGTva~~~~V~I~  711 (928)
                        +..  +...                    ||+|+|+.|.+  ..+.     .-...|..++  |+||+-.-....++.|.
  T Consensus       205 g~~~~~~v~--------------------nV~v~n~~~~~--t~~girIkt~~g~~G~v~nI~~~ni~~~~v~~~~i~i~  262 (336)
  T 1nhc_A          205 GGRDDNTVK--------------------NVTISDSTVSN--SANGVRIKTIYKETGDVSEITYSNIQLSGITDYGIVIE  262 (336)
  T ss_dssp             SSSSCCEEE--------------------EEEEEEEEEES--CSEEEEEEEETTCCCEEEEEEEEEEEEEEESSEEEEEE
  T ss_pred             ccccCCCEE--------------------EEEEEeeEEEC--CCcEEEEEEECCCCCEEeeeEEeeEEeeccccccEEEE


  Q ss_pred             ---CC---------CCcccceEEEeEEEEeCCCCcceeEEEecccCCCceEEEEEc
  Q Sun_Sep_08_09:  712 ---SL---------PLPCSGEWTISANLKETGAGLESTAIANTTKGGGRTYDLIEH  755 (928)
  Q Consensus       712 ---S~---------~~pCsNitf~nInVt~~G~~~~St~~~n~~~~~~~~~~~~~~  755 (928)
                           +.         ..+.+||+|+||..+.........+.| .  ...-+=+.+++
  T Consensus       263 ~~y~~~~~~~~p~~~~~i~~i~~~ni~gt~~~~~~~v~i~c-~--~~~c~ni~~~n  315 (336)
  T 1nhc_A          263 QDYENGSPTGTPSTGIPITDVTVDGVTGTLEDDATQVYILC-G--DGSCSDWTWSG  315 (336)
  T ss_dssp             EEEETTEECSCCCSSSCEEEEEEEEEEEEECTTCEEEEEEC-C--TTCEEEEEEEE
  T ss_pred             eecCCCCCCCCCCCCceEEEEEEEeEEEEeCCCCEEEEEEc-C--CCcEecEEEEe


  No 27 
>1hg8_A Endopolygalacturonase; hydrolase, pectin degradation; HET: NAG; 1.73A {Fusarium moniliforme} SCOP:
  b.80.1.3
  Probab=98.40  E-value=4.3e-06  Score=91.79  Aligned_cols=140  Identities=10%  Similarity=-0.015  Sum_probs=0.0

  Q ss_pred             EEEeecceEEEEeeEEEcC---------------CCccccccccccceEEEEeecCeEEEeEEEecCCCCcCCCceeeec
  Q Sun_Sep_08_09:  511 VTLMDVRNCTFSDIDFGAT---------------RFGRWEELGRATYSIYWNKFNECRFAGMYAKTDIDSANFNSNVFDS  575 (928)
  Q Consensus       511 I~f~~~tNVtIsgItI~NS---------------P~g~w~aI~v~~fhv~wn~s~NVtI~nItIda~s~s~NTDGIDI~~  575 (928)
                        +.+..|+|++|++++|.++               |.         ...+-...++||+|+|.+|.+     .-|+|.+.+
  T Consensus       130 i~i~~~~nv~i~~~~I~~~~~~~~~~~~~~~~~~~N---------tDGid~~~s~nV~I~n~~i~~-----gDDcIaiks  195 (349)
  T 1hg8_A          130 FDITGSSQLTISGLILDNRAGDKPNAKSGSLPAAHN---------TDGFDISSSDHVTLDNNHVYN-----QDDCVAVTS  195 (349)
  T ss_dssp             EEEESCEEEEEEEEEEECGGGSSCCTTTTTSCSCCS---------CCSEEEESCEEEEEEEEEEEC-----SSCSEEESS
  T ss_pred             EEEeccCCEEEEEEEEECCCCccccccccccccCCC---------CCeEEEccccEEEEEeeEEec-----CCCeEEeeC


  Q ss_pred             cccEEEEecCCEEEEeecCCCceEEEeCCEEecccccccCCcceEeeEEEEEEEEcC-CceeeccccccCCcc-------
  Q Sun_Sep_08_09:  576 CELRRRLDTDEAIFYFYETPNHKAVFSGTTFIGCDASYTAVFKVVDPHITWAVVWVG-GFIDSGSKWFADGSN-------  647 (928)
  Q Consensus       576 S~NVtI~NsDDCIAiKscspgHGIsIsN~tsvGSlGsy~~~~dV~NItV~N~t~~~G-hGISIGS~~~~ng~N-------  647 (928)
                        ++||+|+|+.       |.++|||      ++||.|.+ ....++||+|+|+++... +|+.|-+.  .++..       
  T Consensus       196 g~nI~i~n~~-------~~~ghGi------siGS~G~~-~~~~v~nV~v~n~~~~~~~~GirIKt~--~g~~G~v~nI~~  259 (349)
  T 1hg8_A          196 GTNIVVSNMY-------CSGGHGL------SIGSVGGK-SDNVVDGVQFLSSQVVNSQNGCRIKSN--SGATGTINNVTY  259 (349)
  T ss_dssp             EEEEEEEEEE-------EESSCCE------EEEEESSS-SCCEEEEEEEEEEEEEEEEEEEEEEEE--TTCCEEEEEEEE
  T ss_pred             CeEEEEEeEE-------EeCCcce------EEcccccc-ccCCEEEEEEEEEEEECCCcEEEEEec--CCCCccccceEE


  Q ss_pred             -cceeecc--cEEEEEEE-------CCCcCceeEEeEEEecCccc
  Q Sun_Sep_08_09:  648 -EVTTFDV--VGARVPAR-------DARPYTTPTANIGMQSGGIK  682 (928)
  Q Consensus       648 -~Vtv~d~--~GiRIKTw-------~G~~~NVTFeNI~m~nggV~  682 (928)
                         ++++.+.  +++.|...       ......+.++||.++|  |+
  T Consensus       260 ~ni~~~~v~~~~i~i~~~Y~~~~~~~~p~~~~~i~~I~~~n--i~  302 (349)
  T 1hg8_A          260 QNIALTNISTYGVDVQQDYLNGGPTGKPTNGVKISNIKFIK--VT  302 (349)
  T ss_dssp             EEEEEEEEEEEEEEEEEEECSSSBCSCCCSSEEEEEEEEEE--EE
  T ss_pred             EEEEEEccccccEEEEeeccCCCCCCcccCCceEEEEEEEe--EE


  No 28 
>1rmg_A Rgase A, rhamnogalacturonase A; hydrolase, inverting, parallel beta-helix, glycosidase; HET: NAG BMA MAN
  GLC; 2.00A {Aspergillus aculeatus} SCOP: b.80.1.3
  Probab=98.38  E-value=2.1e-05  Score=88.42  Aligned_cols=177  Identities=10%  Similarity=-0.046  Sum_probs=0.0

  Q ss_pred             EEEEeecCeEEEeEEEecCCCCcCCCceeeeccccEEEEec-----CCEEEEeecCCCceEEEeCCEEecccccccCCcc
  Q Sun_Sep_08_09:  544 IYWNKFNECRFAGMYAKTDIDSANFNSNVFDSCELRRRLDT-----DEAIFYFYETPNHKAVFSGTTFIGCDASYTAVFK  618 (928)
  Q Consensus       544 v~wn~s~NVtI~nItIda~s~s~NTDGIDI~~S~NVtI~Ns-----DDCIAiKscspgHGIsIsN~tsvGSlGsy~~~~d  618 (928)
                        +.+..|+|++|++++|.++    ...+|++.+|+||+|+|+     |.       ....||.+.               .
  T Consensus       130 i~~~~~~nv~I~~iti~ns----p~~~i~i~~~~nv~I~n~~I~~~d~-------~ntDGidi~---------------~  183 (422)
  T 1rmg_A          130 LRLTDVTHFSVHDIILVDA----PAFHFTMDTCSDGEVYNMAIRGGNE-------GGLDGIDVW---------------G  183 (422)
  T ss_dssp             EEEEEEEEEEEEEEEEECC----SSCSEEEEEEEEEEEEEEEEECCSS-------TTCCSEEEE---------------E
  T ss_pred             EEEcccceEEEECeEEECC----CceEEEEeCcCCEEEEeEEEECCCC-------CCCccEeec---------------C


  Q ss_pred             eEeeEEEEEEEEcCCc-eeeccccccCCcccceeecc-----cEEEEEEECCCcC--ceeEEeEEEecCccccc----eE
  Q Sun_Sep_08_09:  619 VVDPHITWAVVWVGGF-IDSGSKWFADGSNEVTTFDV-----VGARVPARDARPY--TTPTANIGMQSGGIKNS----RY  686 (928)
  Q Consensus       619 V~NItV~N~t~~~GhG-ISIGS~~~~ng~N~Vtv~d~-----~GiRIKTw~G~~~--NVTFeNI~m~nggV~~P----~Y  686 (928)
                         +||+|+||.+..|+. |.++|     +..+|.+.++     +|++|++......  ||+++|+.|.+  ..+.    .+
  T Consensus       184 -~nV~I~n~~i~~gDD~Iai~s-----~~~nI~I~n~~~~~~~GisIGS~g~~~~v~nV~v~n~~~~~--~~~Gi~Ikt~  255 (422)
  T 1rmg_A          184 -SNIWVHDVEVTNKDECVTVKS-----PANNILVESIYCNWSGGCAMGSLGADTDVTDIVYRNVYTWS--SNQMYMIKSN  255 (422)
  T ss_dssp             -EEEEEEEEEEESSSEEEEEEE-----EEEEEEEEEEEEESSSEEEEEEECTTEEEEEEEEEEEEEES--SSCSEEEEEB
  T ss_pred             -CeEEEEeeEEeCCCCeEEeCC-----CCcCEEEEeEEEcCCcceeecccCCCCcEEEEEEEeEEEec--cceEEEEEec


  Q ss_pred             CCCCCccc--ceEEEEEEcCCceEEEe----------CCCCcccceEEEeEEEEeCCCCcceeEEEecccCCCceEEEEE
  Q Sun_Sep_08_09:  687 IPAGSLSY--LPRFKRTVAGEEIIRIL----------SLPLPCSGEWTISANLKETGAGLESTAIANTTKGGGRTYDLIE  754 (928)
  Q Consensus       687 ~p~Gs~S~--f~NITGTva~~~~V~I~----------S~~~pCsNitf~nInVt~~G~~~~St~~~n~~~~~~~~~~~~~  754 (928)
                        ...|..++  |+||+..-... ++.|.          ....+-+||+|+||..+......+....-.--+....+-+.++
  T Consensus       256 ~g~G~v~nI~~~NI~~~~v~~-~i~i~~~y~~~~~~~~~~~~i~nI~~~nI~gt~~~g~~~~~i~i~~~~~~~~~ni~l~  334 (422)
  T 1rmg_A          256 GGSGTVSNVLLENFIGHGNAY-SLDIDGYWSSMTAVAGDGVQLNNITVKNWKGTEANGATRPPIRVVCSDTAPCTDLTLE  334 (422)
  T ss_dssp             BCCEEEEEEEEEEEEEEEESC-SEEEETBCTTSCCBSSSCCEEEEEEEEEEEEEESCTTTSCSEEEECBTTBCEEEEEEE
  T ss_pred             CCCcEEEEEEEEeEEEECccc-cEEEEeeccCCCcccCCCceEEEEEEEeEEEEecccccceeEEEEeCCCCcEeeEEEE


  Q ss_pred             c
  Q Sun_Sep_08_09:  755 H  755 (928)
  Q Consensus       755 ~  755 (928)
                        |
  T Consensus       335 n  335 (422)
  T 1rmg_A          335 D  335 (422)
  T ss_dssp             E
  T ss_pred             e


  No 29 
>3eqn_A Glucan 1,3-beta-glucosidase; tandem beta-helix domains, glycosidase, hydrolase; HET: NAG BMA; 1.70A
  {Phanerochaete chrysosporium} PDB:  3eqo _A*
  Probab=98.30  E-value=1e-06  Score=104.87  Aligned_cols=126  Identities=29%  Similarity=0.430  Sum_probs=0.0

  Q ss_pred             ccccccccccC--cEEEEEeccccCCCCcccHHHHHHHHHh---CCEEEEcCCeEEEee-EEEcCCccccceeeeEecCC
  Q Sun_Sep_08_09:  409 SVVRTQHDKNA--EMVSVKDFGAVGDGVNDDTAAFQKAFAT---CASIFIPAGTYKVTD-LTLDKSAYGEQQVSVVHGNG  482 (928)
  Q Consensus       409 av~Rt~~~kla--~~c~V~DFGA~gDG~TDDT~AIqaAI~a---C~sVvVPaGtYlIg~-VtLksnvYG~~~~~LI~GsN  482 (928)
                        ...||+++.+.  ..++|+||||+|||.+|||+||++||++   +..|+||+|+|++.. |.+.              .+
  T Consensus       386 ~r~~PqYe~~~~~~~vnVkd~GA~GDG~tDDT~Ai~~al~aa~~g~~v~~P~G~Y~vt~Ti~ip--------------~~  451 (758)
  T 3eqn_A          386 SKSHPQYTGYAPSDFVSVRSQGAKGDGHTDDTQAIKNVFAKYAGCKIIFFDAGTYIVTDTIQIP--------------AG  451 (758)
  T ss_dssp             CCCCCCCTTCCGGGEEETTTTTCCCEEEEECHHHHHHHHHHHTTTSEEECCSEEEEESSCEEEC--------------TT
  T ss_pred             ecCCCccccccccceEEeeeccccCCCCchhHHHHHHHHHHhcCCCEEEECCCEeEECCeEEcC--------------CC


  Q ss_pred             eEEEeccceeeechhhcccC---CCCCCCc-EEEE---eecceEEEEeeEEE-cCCCccccccccccceEEEEee-----
  Q Sun_Sep_08_09:  483 AIITGNSVTLLGWRKVKASG---LKFSVSE-YVTL---MDVRNCTFSDIDFG-ATRFGRWEELGRATYSIYWNKF-----  549 (928)
  Q Consensus       483 ItItG~~GtIDGW~~~~~~g---~~~~RP~-lI~f---~~~tNVtIsgItI~-NSP~g~w~aI~v~~fhv~wn~s-----  549 (928)
                        ++|.|+.     |....+.+   .+...|+ .+++   -....++|+||.|. ..|  ...+++++     |+..     
  T Consensus       452 ~~ivG~~-----~~~I~~~G~~F~d~~~P~pvv~VG~~gd~G~veisdl~~~t~g~--~~gail~e-----wn~~~~~~~  519 (758)
  T 3eqn_A          452 TQIVGEV-----WSVIMGTGSKFTDYNNPQPVIQVGAPGSSGVVEITDMIFTTRGP--AAGAIIVE-----WNVHDPSGQ  519 (758)
  T ss_dssp             CEEECCS-----SEEEEECSGGGCCTTSCEEEEEESCTTCBSCEEEESCEEEECSC--CTTEEEEE-----ECCBCCTTC
  T ss_pred             CEEEecc-----cceEecCCccccCCCCCeeeEEeCCCCCCCeEEEEeEEEEecCC--CCCcEEEE-----EcCCCCCCC


  Q ss_pred             -cCeEEEeEEEe
  Q Sun_Sep_08_09:  550 -NECRFAGMYAK  560 (928)
  Q Consensus       550 -~NVtI~nItId  560 (928)
                         ....++++.+.
  T Consensus       520 ~~~~~mwDvh~R  531 (758)
  T 3eqn_A          520 QAAAGAWDTHLI  531 (758)
  T ss_dssp             TTCEEEESCBEE
  T ss_pred             CCCeeEEEEEEE


  No 30 
>1ogo_X Dextranase; hydrolase, dextran degradation, glycosidase; HET: BGC GLC; 1.65A {Penicillium minioluteum}
  SCOP: b.133.1.1 b.80.1.10 PDB:  1ogm _X*
  Probab=98.26  E-value=4.5e-06  Score=97.41  Aligned_cols=193  Identities=9%  Similarity=0.013  Sum_probs=0.0

  Q ss_pred             eeeEecCCeE-EEeccc-eeeechhhcccCCCCCCCcEEEEeecceEEEEeeEEEcCCCc----------------cccc
  Q Sun_Sep_08_09:  475 VSVVHGNGAI-ITGNSV-TLLGWRKVKASGLKFSVSEYVTLMDVRNCTFSDIDFGATRFG----------------RWEE  536 (928)
  Q Consensus       475 ~~LI~GsNIt-ItG~~G-tIDGW~~~~~~g~~~~RP~lI~f~~~tNVtIsgItI~NSP~g----------------~w~a  536 (928)
                        ++|..-+|++ +.-+.| +|-||               +.+.++.|+.|.|--+++.+ |                .+++
  T Consensus       257 G~i~lkSnvt~L~L~~GA~l~g~---------------i~~~~~~nv~ItG~GtIDG~-G~~ww~~~~~~~~~~~~rp~~  320 (574)
  T 1ogo_X          257 NHIRLNSNTYWVYLAPGAYVKGA---------------IEYFTKQNFYATGHGILSGE-NYVYQANAGDNYIAVKSDSTS  320 (574)
  T ss_dssp             CCEECCTTCCEEEECTTEEEESC---------------EEECCSSCEEEESSCEEECT-TSCTTCBTTTTTBSCCCTTTB
  T ss_pred             eEEEecCCCceEEecCCcEEEcc---------------EEEeCceeEEEEeCEEEeCC-CcccccccccccccccCCcce


  Q ss_pred             cccccceEEEE------eecCeEEEeEEEecCCCCcCCCceeeeccccE--EEEec---------CCEEEEeecCCCceE
  Q Sun_Sep_08_09:  537 LGRATYSIYWN------KFNECRFAGMYAKTDIDSANFNSNVFDSCELR--RRLDT---------DEAIFYFYETPNHKA  599 (928)
  Q Consensus       537 I~v~~fhv~wn------~s~NVtI~nItIda~s~s~NTDGIDI~~S~NV--tI~Ns---------DDCIAiKscspgHGI  599 (928)
                        +       .+.      .|+||+|+++++.++    ..-.+++..|+||  +|+|.         .|-|-+.     +++
  T Consensus       321 i-------~~~~~~~~~~c~NV~I~Giti~NS----p~w~i~~~~c~nV~~~I~nv~i~~~~~~nTDGIDi~-----~NV  384 (574)
  T 1ogo_X          321 L-------RMWWHNNLGGGQTWYCVGPTINAP----PFNTMDFNGNSGISSQISDYKQVGAFFFQTDGPEIY-----PNS  384 (574)
  T ss_dssp             C-------CSEEECSCCSSEEEEEESCEEECC----SSCSEEECSSSCEEEEEEEEEEECCCSTTCCCCBCC-----TTC
  T ss_pred             E-------EEEeccccCCceeEEEECeEEECC----CCcEEeecCCCChhhEEEeeEeeCCCCCCCccCccc-----CCE


  Q ss_pred             EEeCCEEecccccccCCcceEeeEEEEEEEEcCCc---eeeccccccCCcccceeecccEEEEEEECCCcCceeEEeEEE
  Q Sun_Sep_08_09:  600 VFSGTTFIGCDASYTAVFKVVDPHITWAVVWVGGF---IDSGSKWFADGSNEVTTFDVVGARVPARDARPYTTPTANIGM  676 (928)
  Q Consensus       600 sIsN~tsvGSlGsy~~~~dV~NItV~N~t~~~GhG---ISIGS~~~~ng~N~Vtv~d~~GiRIKTw~G~~~NVTFeNI~m  676 (928)
                        .|+||++....-.-....  +||+|+||+|+.|||   |++||.  .+...                    ||+|+|+.|
  T Consensus       385 ~I~nc~I~~gDDcIaIks--~NI~I~nc~i~~g~g~g~IsIGS~--~g~V~--------------------NV~v~N~~i  440 (574)
  T 1ogo_X          385 VVHDVFWHVNDDAIKIYY--SGASVSRATIWKCHNDPIIQMGWT--SRDIS--------------------GVTIDTLNV  440 (574)
  T ss_dssp             EEEEEEEEESSCSEECCS--TTCEEEEEEEEECSSSCSEECCSS--CCCEE--------------------EEEEEEEEE
  T ss_pred             EEEeeEEECCCCEEEECC--ccEEEEeEEEECCCCCceEEEcCC--CCcEE--------------------EEEEEeEEE


  Q ss_pred             ecCcccc----------------------ceECCCCCccc--ceEEEEEEcCCceEEEeCCCCcccceEEEeEEEE
  Q Sun_Sep_08_09:  677 QSGGIKN----------------------SRYIPAGSLSY--LPRFKRTVAGEEIIRILSLPLPCSGEWTISANLK  728 (928)
  Q Consensus       677 ~nggV~~----------------------P~Y~p~Gs~S~--f~NITGTva~~~~V~I~S~~~pCsNitf~nInVt  728 (928)
                        .+  ..+                      +.....+ . +  |+||+-.-.....+.+ .+..+.+||+|+||.++
  T Consensus       441 ~~--~~~~~~~~~~~g~iiGs~~~y~~~~~~~~g~g-V-NI~f~NI~~~~v~~~ii~i-~p~~~I~nI~~~NI~i~  511 (574)
  T 1ogo_X          441 IH--TRYIKSETVVPSAIIGASPFYASGMSPDSRKS-I-SMTVSNVVCEGLCPSLFRI-TPLQNYKNFVVKNVAFP  511 (574)
  T ss_dssp             EE--CCCSSCCTTTTCEEEEECCCSSSSCCCEEEEE-E-EEEEEEEEECSSBCEEEEE-CCSEEEEEEEEEEEEET
  T ss_pred             EC--CcccceeccccceeeccccccccccccCCCce-E-EEEEEeEEEEceeEeeEEE-CCCCCEEEEEEEeEEEe


  No 31 
>1h80_A IOTA-carrageenase; hydrolase, IOTA-carrageenan double helix degradation; 1.6A {Alteromonas SP} SCOP:
  b.80.1.8 PDB:  1ktw _A*  3lmw _A
  Probab=98.11  E-value=9.8e-06  Score=92.47  Aligned_cols=129  Identities=5%  Similarity=-0.026  Sum_probs=0.0

  Q ss_pred             EEEEeecCeEEEeEEEecCCCCcCCCceeeeccccEEEEecCCEEEEeecCCCceEEEeCCEEecccccc--cCCcceEe
  Q Sun_Sep_08_09:  544 IYWNKFNECRFAGMYAKTDIDSANFNSNVFDSCELRRRLDTDEAIFYFYETPNHKAVFSGTTFIGCDASY--TAVFKVVD  621 (928)
  Q Consensus       544 v~wn~s~NVtI~nItIda~s~s~NTDGIDI~~S~NVtI~NsDDCIAiKscspgHGIsIsN~tsvGSlGsy--~~~~dV~N  621 (928)
                        +.+..++|++|+++++.+        .+.+..|.+|.+.| +|++-+    ..+++.|+||++.......  .....++|
  T Consensus       135 i~~~~~~Nv~I~gIti~n--------~w~ih~s~~V~i~N-tDGi~i----~s~nV~I~n~~I~~gddgiGs~~~~~~~N  201 (464)
  T 1h80_A          135 FKLGDVRNYKISNFTIDD--------NKTIFASILVDVTE-RNGRLH----WSRNGIIERIKQNNALFGYGLIQTYGADN  201 (464)
  T ss_dssp             EEECSEEEEEEEEEEEEC--------CSCBSCSEEECEEE-ETTEEE----EEEEEEEEEEEEESCCTTCEEEEESEEEE
  T ss_pred             EEEEeeccEEEeeeEEec--------cceEeeceeeeeec-CCCcee----eccCEEEeceEEecCCCeEEecccCCEeE


  Q ss_pred             eEEEEEEEEcCCceeeccccccCCcccceeecccEEEEEEE-----CCCcC---ceeEEeEEEecCccccc-eECCC-CC
  Q Sun_Sep_08_09:  622 PHITWAVVWVGGFIDSGSKWFADGSNEVTTFDVVGARVPAR-----DARPY---TTPTANIGMQSGGIKNS-RYIPA-GS  691 (928)
  Q Consensus       622 ItV~N~t~~~GhGISIGS~~~~ng~N~Vtv~d~~GiRIKTw-----~G~~~---NVTFeNI~m~nggV~~P-~Y~p~-Gs  691 (928)
                        |+|+||+|             .+ .+        |+|||+|     .+...   ||+|+|+.|++  +.+| ...+. ..
  T Consensus       202 V~V~n~~~-------------~g-g~--------GIrIktg~d~IG~~~~g~v~NI~~~Ni~~~n--v~~~I~I~p~~~~  257 (464)
  T 1h80_A          202 ILFRNLHS-------------EG-GI--------ALRMETDNLLMKNYKQGGIRNIFADNIRCSK--GLAAVMFGPHFMK  257 (464)
  T ss_dssp             EEEEEEEE-------------ES-SE--------EEEEECCCHHHHHHTCCEEEEEEEEEEEEES--SSEEEEEECTTCB
  T ss_pred             EEEEeeEE-------------EC-CC--------EEEEEeCCceeccCCCCcEEEEEEEeEEEEC--CceeEEEeCCCce


  Q ss_pred             ccc--ceEEEEEEcCCceEEE
  Q Sun_Sep_08_09:  692 LSY--LPRFKRTVAGEEIIRI  710 (928)
  Q Consensus       692 ~S~--f~NITGTva~~~~V~I  710 (928)
                        .++  |+||+++. ...++.|
  T Consensus       258 isnItfeNI~~t~-~~~aI~i  277 (464)
  T 1h80_A          258 NGDVQVTNVSSVS-CGSAVRS  277 (464)
  T ss_dssp             CCCEEEEEEEEES-SSCSEEE
  T ss_pred             EeEEEEEEEEEEc-cceeEEE


  No 32 
>1k5c_A Endopolygalacturonase; beta helical structure, glycoside hydrolase, silver-LEAF IND substance, hydrolase;
  HET: NAG; 0.96A {Chondrostereum purpureum} SCOP: b.80.1.3 PDB:  1kcc _A*  1kcd _A*
  Probab=98.06  E-value=3e-05  Score=84.80  Aligned_cols=137  Identities=11%  Similarity=0.033  Sum_probs=0.0

  Q ss_pred             EEEeecce-EEEEeeEEEc--------CCCccccccccccceEEEEeecCeEEEeEEEecCCCCcCCCceeeeccccEEE
  Q Sun_Sep_08_09:  511 VTLMDVRN-CTFSDIDFGA--------TRFGRWEELGRATYSIYWNKFNECRFAGMYAKTDIDSANFNSNVFDSCELRRR  581 (928)
  Q Consensus       511 I~f~~~tN-VtIsgItI~N--------SP~g~w~aI~v~~fhv~wn~s~NVtI~nItIda~s~s~NTDGIDI~~S~NVtI  581 (928)
                        +.+..|+| ++|+++++.+        +|  .-+.|       -+ .|+||+|+|.+|.+     .-|.|-+.+.+||+|
  T Consensus       122 i~i~~~~n~v~i~~v~I~~~~~d~~~~~~--NtDGi-------di-~s~nV~I~n~~i~~-----gDDcIaiksg~nI~i  186 (335)
  T 1k5c_A          122 ISVGPTDAHLTLDGITVDDFAGDTKNLGH--NTDGF-------DV-SANNVTIQNCIVKN-----QDDCIAINDGNNIRF  186 (335)
  T ss_dssp             EEEEEEEEEEEEESCEEECGGGGGGGCCC--SCCSE-------EE-ECSSEEEESCEEES-----SSCSEEEEEEEEEEE
  T ss_pred             EEEEccCCeEEEEEEEEECCCCcccccCC--CCCeE-------cc-cCCeEEEEeeEEEc-----CCCEEEeeCCeeEEE


  Q ss_pred             EecCCEEEEeecCCCceEEEeCCEEecccccccCCcceEeeEEEEEEEEcC-CceeeccccccCCc-c--------ccee
  Q Sun_Sep_08_09:  582 LDTDEAIFYFYETPNHKAVFSGTTFIGCDASYTAVFKVVDPHITWAVVWVG-GFIDSGSKWFADGS-N--------EVTT  651 (928)
  Q Consensus       582 ~NsDDCIAiKscspgHGIsIsN~tsvGSlGsy~~~~dV~NItV~N~t~~~G-hGISIGS~~~~ng~-N--------~Vtv  651 (928)
                        +||.       |.++|||      ++||.+.   ...++||+|+||++... .|+.|-+.  .++. .        ++++
  T Consensus       187 ~n~~-------~~~ghGi------sIGS~g~---~~~v~nV~v~n~~~~~t~~girIKt~--~g~~~G~v~nI~f~ni~~  248 (335)
  T 1k5c_A          187 ENNQ-------CSGGHGI------SIGSIAT---GKHVSNVVIKGNTVTRSMYGVRIKAQ--RTATSASVSGVTYDANTI  248 (335)
  T ss_dssp             ESCE-------EESSCCE------EEEEECT---TCEEEEEEEESCEEEEEEEEEEEEEE--TTCCSCEEEEEEEESCEE
  T ss_pred             EEEE-------EECCccC------eEeeccC---CCCEEEEEEEeeEEECCCceEEEEEe--CCCCcceEeeeEEEEEEE


  Q ss_pred             ecc--cEEEEEEECCCcC-----ceeEEeEEEecCccc
  Q Sun_Sep_08_09:  652 FDV--VGARVPARDARPY-----TTPTANIGMQSGGIK  682 (928)
  Q Consensus       652 ~d~--~GiRIKTw~G~~~-----NVTFeNI~m~nggV~  682 (928)
                        .+.  +++.|...-+...     .+.++||.++|  ++
  T Consensus       249 ~~v~~~~i~i~~~Y~~~~~~p~~~~~i~nI~~~n--I~  284 (335)
  T 1k5c_A          249 SGIAKYGVLISQSYPDDVGNPGTGAPFSDVNFTG--GA  284 (335)
  T ss_dssp             EEEEEEEEEEEEEETSSSSSCCSSSCEEEEEECS--SC
  T ss_pred             EccccccEEEEeeCCCCCCCCCCCceEEEEEEEE--EE


  No 33 
>1x0c_A Isopullulanase; glycoside hydrolase family 49, glycoprotein, hydro; HET: NAG; 1.70A {Aspergillus niger}
  PDB:  1wmr _A*  2z8g _A*
  Probab=97.94  E-value=4.3e-05  Score=88.80  Aligned_cols=179  Identities=11%  Similarity=0.046  Sum_probs=0.0

  Q ss_pred             CCcEEEEeecceEEEEeeEEEcCCCc-----------------cccccccccceEEE------EeecCeEEEeEEEecCC
  Q Sun_Sep_08_09:  507 VSEYVTLMDVRNCTFSDIDFGATRFG-----------------RWEELGRATYSIYW------NKFNECRFAGMYAKTDI  563 (928)
  Q Consensus       507 RP~lI~f~~~tNVtIsgItI~NSP~g-----------------~w~aI~v~~fhv~w------n~s~NVtI~nItIda~s  563 (928)
                        ++.++...+++|++|.|--+++.+ +                 .++.|       .+      ..|+|++|+++++.++ 
  T Consensus       235 ~gs~~~~~~~~nv~ItG~GtIDG~-G~~ww~~~~~~~~~~~~~rp~~i-------~~~~~~~~~~c~nV~I~Giti~Ns-  305 (549)
  T 1x0c_A          235 KGAVEFLSTASEVKASGHGVLSGE-QYVWYADPDEGYQKASGANNNGL-------RMWRGTLGNSSQTFVLNGVTVSAP-  305 (549)
  T ss_dssp             ESCEEECCCSSEEEEESSCEEECT-TSCTTEEGGGTTEECGGGCSCCC-------CSEEEECCSSCEEEEEESCEEECC-
  T ss_pred             EEEEEEecCceeEEEEeeEEEECC-CceecccCcccccccccCCCceE-------EEeeccccCCceEEEEECcEEECC-


  Q ss_pred             CCcCCCcee-eecc-cc--EEEEec---------CCEEEEeecCCCceEEEeCCEEecccccccCCcceEeeEEEEEEEE
  Q Sun_Sep_08_09:  564 DSANFNSNV-FDSC-EL--RRRLDT---------DEAIFYFYETPNHKAVFSGTTFIGCDASYTAVFKVVDPHITWAVVW  630 (928)
  Q Consensus       564 ~s~NTDGID-I~~S-~N--VtI~Ns---------DDCIAiKscspgHGIsIsN~tsvGSlGsy~~~~dV~NItV~N~t~~  630 (928)
                           -.=-++ ..+| ++  |+|.|.         .|-|-+.     +++.|+||++....-.-....  +||+|+||+|+
  T Consensus       306 ---p~w~i~i~~~~~~ni~V~I~n~~i~~~~~~NTDGidi~-----~nV~I~n~~i~~gDDcIaIks--~NI~I~n~~~~  375 (549)
  T 1x0c_A          306 ---PFNSMDWSGNSLDLITCRVDDYKQVGAFYGQTDGLEMY-----PGTILQDVFYHTDDDGLKMYY--SNVTARNIVMW  375 (549)
  T ss_dssp             ---SSCSEEEECSCGGGEEEEEEEEEEECCCBTTCCCCBCC-----TTCEEEEEEEEESSCCEECCS--SSEEEEEEEEE
  T ss_pred             ---CceeEEeeccCCCCCeEEEEeeEeEcCCCCCCCccccc-----CCEEEEeeEEeCCCCEEEECC--CCEEEEeeEEE


  Q ss_pred             c--CCc-eeeccccccCCcccceeecccEEEEEEECCCcCceeEEeEEEecCccc-------------cceE--C-----
  Q Sun_Sep_08_09:  631 V--GGF-IDSGSKWFADGSNEVTTFDVVGARVPARDARPYTTPTANIGMQSGGIK-------------NSRY--I-----  687 (928)
  Q Consensus       631 ~--GhG-ISIGS~~~~ng~N~Vtv~d~~GiRIKTw~G~~~NVTFeNI~m~nggV~-------------~P~Y--~-----  687 (928)
                        .  ||+ |++||.  .+...                    ||+|+|+.|.+  ..             .+.|  .     
  T Consensus       376 ~~~g~~~IsiGs~--~~~V~--------------------NV~v~n~~i~~--s~~~k~~~~g~iI~~~~~~~~g~~~~~  431 (549)
  T 1x0c_A          376 KESVAPVVEFGWT--PRNTE--------------------NVLFDNVDVIH--QAYANAGNNPGIFGAVNNYLYAPDGLS  431 (549)
  T ss_dssp             ECSSSCSEECCBS--CCCEE--------------------EEEEEEEEEEE--CCCCSGGGCCCSEEECCBTTTCTTSCC
  T ss_pred             cCCCCceEEECCC--CCcEE--------------------EEEEEeeEEEC--ccccccccceEEEecccccccCccccC


  Q ss_pred             -C-CCCccc--ceEEEEEEcCCceEEE----eCCCCcccceEEEeEEEE
  Q Sun_Sep_08_09:  688 -P-AGSLSY--LPRFKRTVAGEEIIRI----LSLPLPCSGEWTISANLK  728 (928)
  Q Consensus       688 -p-~Gs~S~--f~NITGTva~~~~V~I----~S~~~pCsNitf~nInVt  728 (928)
                         . .+..++  |+||+-.--...++.+    -.+..+.+||+|+||.++
  T Consensus       432 ~d~~G~i~nI~f~NI~i~nv~~~g~~~~~~~g~pg~~I~nI~i~NI~i~  480 (549)
  T 1x0c_A          432 SNHSTGNSNMTVRNITWSNFRAEGSSSALFRINPIQNLDNISIKNVSIE  480 (549)
  T ss_dssp             SCCCCBEEEEEEEEEEEEEEEEEEEECCSEEECCSEEEEEEEEEEEEEE
  T ss_pred             cCCCceEccEEEEeEEEEeEEEeceEEeeecCCCCCcCccEEEEEEEEE


  No 34 
>2inu_A Insulin fructotransferase; right-handed parallel beta-helix, lyase; 1.80A {Bacillus SP} PDB:  2inv _A*
  Probab=97.86  E-value=7.8e-05  Score=83.78  Aligned_cols=188  Identities=14%  Similarity=0.127  Sum_probs=0.0

  Q ss_pred             CcEEEEEec----cccCCCCcccHHHHHHHHHhCCE------------EEEcCCeEEE-eeEEEcCCccccceeeeEecC
  Q Sun_Sep_08_09:  419 AEMVSVKDF----GAVGDGVNDDTAAFQKAFATCAS------------IFIPAGTYKV-TDLTLDKSAYGEQQVSVVHGN  481 (928)
  Q Consensus       419 a~~c~V~DF----GA~gDG~TDDT~AIqaAI~aC~s------------VvVPaGtYlI-g~VtLksnvYG~~~~~LI~Gs  481 (928)
                        ...++|+.|    +|++++.+|++++|++++++...            |++|+|.|.+ +++.+.              .
  T Consensus        12 ~~~~~vt~~~~~~~~~~~~~~d~~~~i~~~ia~~~~~~~~~~A~pGdvI~L~~G~Y~l~g~ivId--------------k   77 (410)
  T 2inu_A           12 PNTYDVTTWRIKAHPEVTAQSDIGAVINDIIADIKQRQTSPDARPGAAIIIPPGDYDLHTQVVVD--------------V   77 (410)
  T ss_dssp             CCEEETTTCCBTTBTTCCHHHHHHHHHHHHHHHHHHHCCCTTSCCCEEEECCSEEEEECSCEEEC--------------C
  T ss_pred             CceEEEEEecccCCCcCCCchhHHHHHHHHHHHhhcccccccCCCCCEEEECCCeeccCCcEEEe--------------c


  Q ss_pred             C-eEEEecc-ce----ee------echhhcccC------CCCCCCcEEEEeec-----ceEEEEeeEEEcCCCccccccc
  Q Sun_Sep_08_09:  482 G-AIITGNS-VT----LL------GWRKVKASG------LKFSVSEYVTLMDV-----RNCTFSDIDFGATRFGRWEELG  538 (928)
  Q Consensus       482 N-ItItG~~-Gt----ID------GW~~~~~~g------~~~~RP~lI~f~~~-----tNVtIsgItI~NSP~g~w~aI~  538 (928)
                        - ++|.|++ |+    ||      ||.+..+++      ....+...|.+...     ++|+|+|++|.++.+-.|..-+
  T Consensus        78 p~LtL~G~~~g~~s~~Id~~~~~~g~~~~~g~Gs~I~V~a~~~~g~a~~V~~~g~~r~s~V~~~~v~I~G~~~~~~G~s~  157 (410)
  T 2inu_A           78 SYLTIAGFGHGFFSRSILDNSNPTGWQNLQPGASHIRVLTSPSAPQAFLVKRAGDPRLSGIVFRDFCLDGVGFTPGKNSY  157 (410)
  T ss_dssp             TTEEEECSCCCCCCHHHHHTSCCTTCSCCSCCSEEEEECCCTTSCEEEEECCCSSSCEECCEEESCEEECCCCSSSTTSC
  T ss_pred             CcEEEEecCCCcceeEEecccccCcccccCCCCcEEEEeccccccceeEEeeccCcccCCcEECCEEEECCEeecCCCCc


  Q ss_pred             cccceEEEEe--ecCeEEEeEEEecCCCCcCCCceeeeccccEEEEec-----CCEEEEee------------cCCCce-
  Q Sun_Sep_08_09:  539 RATYSIYWNK--FNECRFAGMYAKTDIDSANFNSNVFDSCELRRRLDT-----DEAIFYFY------------ETPNHK-  598 (928)
  Q Consensus       539 v~~fhv~wn~--s~NVtI~nItIda~s~s~NTDGIDI~~S~NVtI~Ns-----DDCIAiKs------------cspgHG-  598 (928)
                        .....=..-.  .+++.|+++.+..     +-=||.+.++++.+|++.     ..||-+..            .....| 
  T Consensus       158 ~~~dAGI~v~~~~d~~~I~nn~i~~-----~~fGI~l~~a~~~~I~~N~I~e~GNgI~L~G~~~~~~I~~N~i~~~~dG~  232 (410)
  T 2inu_A          158 HNGKTGIEVASDNDSFHITGMGFVY-----LEHALIVRGADALRVNDNMIAECGNCVELTGAGQATIVSGNHMGAGPDGV  232 (410)
  T ss_dssp             CCSCEEEEECSCEESCEEESCEEES-----CSEEEEETTEESCEEESCEEESSSEEEEECSCEESCEEESCEEECCTTSE
  T ss_pred             ccCceeEEEeccCCeEEEECCEEec-----ccEEEEEccCCCcEEECCEEEecCCceeeccccccceEecceeeecCCCC


  Q ss_pred             -EEEeCCEEecccccccCCcceEeeEEEEEEEEcCCceeeccccccCCcccceeecccEEEEE
  Q Sun_Sep_08_09:  599 -AVFSGTTFIGCDASYTAVFKVVDPHITWAVVWVGGFIDSGSKWFADGSNEVTTFDVVGARVP  660 (928)
  Q Consensus       599 -IsIsN~tsvGSlGsy~~~~dV~NItV~N~t~~~GhGISIGS~~~~ng~N~Vtv~d~~GiRIK  660 (928)
                         |.++               ...+..|++..+            ..++..        |+++.
  T Consensus       233 gIyl~---------------ns~~~~I~~N~i------------~~~~R~--------gIh~m  260 (410)
  T 2inu_A          233 TLLAE---------------NHEGLLVTGNNL------------FPRGRS--------LIEFT  260 (410)
  T ss_dssp             EEEEE---------------SEESCEEESCEE------------CSCSSE--------EEEEE
  T ss_pred             EEEEE---------------eCCCCEEECCCc------------ccCcce--------EEEEE


  No 35 
>1bhe_A PEHA, polygalacturonase; family 28 glycosyl hydrolase, hydrolyses polygalacturonic acid, glycosidase;
  1.90A {Pectobacterium carotovorum subsp} SCOP: b.80.1.3
  Probab=97.73  E-value=0.00019  Score=79.27  Aligned_cols=112  Identities=15%  Similarity=0.060  Sum_probs=0.0

  Q ss_pred             EEEeecceEEEEeeEEEcC---CCccccccccccceEEEEeecCeEEEeEEEecCCCCcCCCceeee------ccccEEE
  Q Sun_Sep_08_09:  511 VTLMDVRNCTFSDIDFGAT---RFGRWEELGRATYSIYWNKFNECRFAGMYAKTDIDSANFNSNVFD------SCELRRR  581 (928)
  Q Consensus       511 I~f~~~tNVtIsgItI~NS---P~g~w~aI~v~~fhv~wn~s~NVtI~nItIda~s~s~NTDGIDI~------~S~NVtI  581 (928)
                        +.+..|+|++|++++|.++   |  .-..|       -...|+||+|.|.+|.+     .-|+|-+.      .|+||+|
  T Consensus       177 i~~~~~~~v~i~~v~I~~~~~~~--NtDGi-------d~~~s~nV~I~n~~i~~-----gDDcIaiks~~~~~~s~nI~I  242 (376)
  T 1bhe_A          177 VVFSDGDGFTAWKTTIKTPSTAR--NTDGI-------DPMSSKNITIAYSNIAT-----GDDNVAIKAYKGRAETRNISI  242 (376)
  T ss_dssp             EEEESCEEEEEEEEEEECCTTCS--SCCSE-------EEESCEEEEEESCEEEC-----SSCSEEEEECTTSCCEEEEEE
  T ss_pred             EEEeCCCcEEEEeEEEECCCCCC--CCceE-------eecCCceEEEEeCEEec-----CCCeEEEcccCCCCCceEEEE


  Q ss_pred             EecCCEEEEeecCCCceEEEeCCEEecccccccCCcceEeeEEEEEEEEcCCceeeccccccCCcccceeec-------c
  Q Sun_Sep_08_09:  582 LDTDEAIFYFYETPNHKAVFSGTTFIGCDASYTAVFKVVDPHITWAVVWVGGFIDSGSKWFADGSNEVTTFD-------V  654 (928)
  Q Consensus       582 ~NsDDCIAiKscspgHGIsIsN~tsvGSlGsy~~~~dV~NItV~N~t~~~GhGISIGS~~~~ng~N~Vtv~d-------~  654 (928)
                        +||-       |.++|||      ++||...     .++||+|+||++             .++.+.+.++.       +
  T Consensus       243 ~n~~-------~~~ghGi------siGSe~~-----~v~nV~v~n~~~-------------~~t~~GirIKt~~g~~G~v  291 (376)
  T 1bhe_A          243 LHND-------FGTGHGM------SIGSETM-----GVYNVTVDDLKM-------------NGTTNGLRIKSDKSAAGVV  291 (376)
  T ss_dssp             EEEE-------ECSSSCE------EEEEEES-----SEEEEEEEEEEE-------------ESCSEEEEEECCTTTCCEE
  T ss_pred             EeeE-------EEccccE------EeccCCc-----cEeeEEEEeeEE-------------eCCCcEEEEEEecCCCceE


  Q ss_pred             cEEEEEEECCCcCceeEEeE
  Q Sun_Sep_08_09:  655 VGARVPARDARPYTTPTANI  674 (928)
  Q Consensus       655 ~GiRIKTw~G~~~NVTFeNI  674 (928)
                        ..++++       ||+++|+
  T Consensus       292 ~ni~f~-------ni~~~~v  304 (376)
  T 1bhe_A          292 NGVRYS-------NVVMKNV  304 (376)
  T ss_dssp             EEEEEE-------EEEEESC
  T ss_pred             eeEEEE-------eEEEeCC


  No 36 
>1ru4_A Pectate lyase, PEL9A; parallel beta-helix; 1.60A {Erwinia chrysanthemi} SCOP: b.80.1.9
  Probab=97.05  E-value=0.0056  Score=68.69  Aligned_cols=186  Identities=13%  Similarity=0.110  Sum_probs=0.0

  Q ss_pred             HHHHHHhCCE---EEEcCCeEE--Eee---EEEcCCccccceeeeEecCC-----eEEEeccceeeechhhcccCCCCCC
  Q Sun_Sep_08_09:  441 FQKAFATCAS---IFIPAGTYK--VTD---LTLDKSAYGEQQVSVVHGNG-----AIITGNSVTLLGWRKVKASGLKFSV  507 (928)
  Q Consensus       441 IqaAI~aC~s---VvVPaGtYl--Ig~---VtLksnvYG~~~~~LI~GsN-----ItItG~~GtIDGW~~~~~~g~~~~R  507 (928)
                        ||+|++.+..   |+|.+|+|.  +..   ..|.           +..++     |+|.|.               ...+
  T Consensus        38 iq~Ai~~a~pGdtI~l~~GtY~~~~~e~~~~~i~-----------~~~sGt~~~pIti~~~---------------~g~~   91 (400)
  T 1ru4_A           38 FSAAMAAVNPGELILLKPGTYTIPYTQGKGNTIT-----------FNKSGKDGAPIYVAAA---------------NCGR   91 (400)
  T ss_dssp             HHHHHHHCCTTCEEEECSEEEECCCBTTBCCCEE-----------ECCCCBTTBCEEEEEG---------------GGCC
  T ss_pred             HHHHHhhCCCCCEEEECCCeEccccccccceeEE-----------ecCCCCCCCCEEEEEe---------------cCCC


  Q ss_pred             CcE---------------EEEeecceEEEEeeEEEcCCCccccccccccceEEEEeecCeEEEeEEEecCCCCcCCC-ce
  Q Sun_Sep_08_09:  508 SEY---------------VTLMDVRNCTFSDIDFGATRFGRWEELGRATYSIYWNKFNECRFAGMYAKTDIDSANFN-SN  571 (928)
  Q Consensus       508 P~l---------------I~f~~~tNVtIsgItI~NSP~g~w~aI~v~~fhv~wn~s~NVtI~nItIda~s~s~NTD-GI  571 (928)
                        |.+               |.+ ...+++|+||+|.|+.          .-.++... ++.+|+++++..     |.| ||
  T Consensus        92 ~vI~~~~~~g~~~~~~~~i~i-~~~~~~i~gl~I~n~g----------~~GI~v~g-s~~~i~n~~i~~-----n~~~GI  154 (400)
  T 1ru4_A           92 AVFDFSFPDSQWVQASYGFYV-TGDYWYFKGVEVTRAG----------YQGAYVIG-SHNTFENTAFHH-----NRNTGL  154 (400)
  T ss_dssp             EEEECCCCTTCCCTTCCSEEE-CSSCEEEESEEEESCS----------SCSEEECS-SSCEEESCEEES-----CSSCSE
  T ss_pred             CEEeCCccCCccccceeEEEE-ECCeEEEEeEEEEeCC----------CCcEEEeC-CCcEEEeEEEEC-----CCceeE


  Q ss_pred             eeeccc-cEEEEec------C--------CEEEEeecCCCceEEEeCCEEecc-cccccCCcceEeeEEEEEEEE-----
  Q Sun_Sep_08_09:  572 VFDSCE-LRRRLDT------D--------EAIFYFYETPNHKAVFSGTTFIGC-DASYTAVFKVVDPHITWAVVW-----  630 (928)
  Q Consensus       572 DI~~S~-NVtI~Ns------D--------DCIAiKscspgHGIsIsN~tsvGS-lGsy~~~~dV~NItV~N~t~~-----  630 (928)
                        .+.... +.+|+||      |        |-++++...+ +|..|++|.++.. .-.+........++|+||..+     
  T Consensus       155 ~l~~~~s~n~I~nn~i~~N~d~~~~g~~~dG~~~~~~~g-~Gn~~~~~~~~~N~ddGidl~~~~~~v~i~nn~a~~Ng~~  233 (400)
  T 1ru4_A          155 EINNGGSYNTVINSDAYRNYDPKKNGSMADGFGPKQKQG-PGNRFVGCRAWENSDDGFDLFDSPQKVVIENSWAFRNGIN  233 (400)
  T ss_dssp             EECTTCCSCEEESCEEECCCCTTTTTSSCCSEEECTTCC-SCCEEESCEEESCSSCSEECTTCCSCCEEESCEEESTTCC
  T ss_pred             EEEcccCCeEEEceEEEcccCccccCcccceEEEEeccc-CCeEEECCEEeecCCCcEEEEecCCCEEEEeEEEECCccc


  Q ss_pred             ---------cCCceeeccccccCCcccceee-------cccEEEEEEECCCcC---ceeEEe
  Q Sun_Sep_08_09:  631 ---------VGGFIDSGSKWFADGSNEVTTF-------DVVGARVPARDARPY---TTPTAN  673 (928)
  Q Consensus       631 ---------~GhGISIGS~~~~ng~N~Vtv~-------d~~GiRIKTw~G~~~---NVTFeN  673 (928)
                                 .|.|+.+|+   ......+.+.       ...|+..+.-++...   |+.|.|
  T Consensus       234 ~~~~n~~~gngnGf~lgg---~~~~~~~~v~nn~a~~N~~~G~~~n~~~~~~~i~nNt~~~N  292 (400)
  T 1ru4_A          234 YWNDSAFAGNGNGFKLGG---NQAVGNHRITRSVAFGNVSKGFDQNNNAGGVTVINNTSYKN  292 (400)
  T ss_dssp             CSCCTTCCCCCCSEECCC---TTCCCCCEEESCEEESCSSEEEECTTCSSCCEEESCEEESS
  T ss_pred             cccccccccCCCCEEEec---cCCcCCEEEEeeEEECCcCcCEeecCCCCCEEEECeEEECC


  No 37 
>3zpp_A SP_1833, cell WALL surface anchor family protein; cell adhesion, PFBA, surface adhesin, mscramm; 2.28A
  {Streptococcus pneumoniae}
  Probab=96.66  E-value=0.013  Score=66.81  Aligned_cols=169  Identities=12%  Similarity=-0.091  Sum_probs=0.0

  Q ss_pred             eeEecCCeEEEec-cceeee------chh-hcccCCCCCCCcEEEEeecceEEEEeeEEEcCCCccccccccccce----
  Q Sun_Sep_08_09:  476 SVVHGNGAIITGN-SVTLLG------WRK-VKASGLKFSVSEYVTLMDVRNCTFSDIDFGATRFGRWEELGRATYS----  543 (928)
  Q Consensus       476 ~LI~GsNItItG~-~GtIDG------W~~-~~~~g~~~~RP~lI~f~~~tNVtIsgItI~NSP~g~w~aI~v~~fh----  543 (928)
                        .+...++++|..+ +|+|-+      |+. ....+.......++.+.+++|++|.| =.++..   ....|-...+    
  T Consensus        71 ~l~l~s~v~L~l~~gatL~as~d~~~yp~~~~~~g~~~~~~~wI~f~gv~nItI~G-GtIDGq---G~~wWd~~~~~~~p  146 (443)
  T 3zpp_A           71 IVFLKSHTHLELNEKATILNGINIKNHPSIVFMTGLFTDDGAQVEWGPTEDISYSG-GTIDMN---GALNEEGTKAKNLP  146 (443)
  T ss_dssp             CEECCTTEEEEECTTEEEEECCCCTTSCEEEEESSCCCSTTCCCCCCCEEEEEEES-SEEECC---CCBCTTSSSBTTCT
  T ss_pred             EEEcCCCceEEeccCCEEEccCchhhcccccccccccCCCcceEEEECccceEEec-cEEecC---cchhhhccCCCCCC


  Q ss_pred             -------EEEEeecCeEEEeEEEecCCCCcCCCceeeeccccEEEEec------C------------CEEEEeecCCCce
  Q Sun_Sep_08_09:  544 -------IYWNKFNECRFAGMYAKTDIDSANFNSNVFDSCELRRRLDT------D------------EAIFYFYETPNHK  598 (928)
  Q Consensus       544 -------v~wn~s~NVtI~nItIda~s~s~NTDGIDI~~S~NVtI~Ns------D------------DCIAiKscspgHG  598 (928)
                               +.+..++|++|+++++.+   +|.--++.+.+|++|+|.++      |            |+|-+..+..+  
  T Consensus       147 ~~~RP~li~f~~~~Nv~I~gIti~N---SP~~H~i~i~~c~nVtI~nvtI~~~~dSp~~tDG~~~~sEAIqIDi~~~~--  221 (443)
  T 3zpp_A          147 LINSSGAFAIGNSNNVTIKNVTFKD---SYQGHAIQIAGSKNVLVDNSRFLGQALPKTMKDGQIISKESIQIEPLTRK--  221 (443)
  T ss_dssp             TCSCEEEEEEESEEEEEEESCEEEE---EESSCSEEEESCEEEEEESCEEEEEECCTTCCHHHHTTCEEEEEECBCTT--
  T ss_pred             CCCCCeEEEEecccceEEEeeEEEc---CCceeEEEEeCcccEEEEeEEEEccCCCcCcCCCccccceeeeEeccccC--


  Q ss_pred             EEEeCCEEecccccccCCcceEeeEEEEEEEEc-----CCceeeccccccCCcccceeecccEEEEEEECCCcCceeEEe
  Q Sun_Sep_08_09:  599 AVFSGTTFIGCDASYTAVFKVVDPHITWAVVWV-----GGFIDSGSKWFADGSNEVTTFDVVGARVPARDARPYTTPTAN  673 (928)
  Q Consensus       599 IsIsN~tsvGSlGsy~~~~dV~NItV~N~t~~~-----GhGISIGS~~~~ng~N~Vtv~d~~GiRIKTw~G~~~NVTFeN  673 (928)
                                .-...........+||+|+||+|..     ||+++|||+  ....+        +.+++       ||+.+|
  T Consensus       222 --------G~~~~g~~Dgt~~~NV~I~n~~fg~s~~~Gg~g~aIGSh--~s~~g--------~~~~~-------nItI~n  276 (443)
  T 3zpp_A          222 --------GFPYALNDDGKKSENVTIQNSYFGKSDKSGELVTAIGTH--YQTLS--------TQNPS-------NIKIQN  276 (443)
  T ss_dssp             --------TCTTSSCCSCBCCEEEEEESCEEECCSSSCCCSEEEECC--CCCTT--------CCCCE-------EEEEES
  T ss_pred             --------cccccccCCCCcccCEEEEeeEEecCCCCCccceEEecc--ccccC--------CceeC-------cEEEEc


  Q ss_pred             EEEec
  Q Sun_Sep_08_09:  674 IGMQS  678 (928)
  Q Consensus       674 I~m~n  678 (928)
                        .++++
  T Consensus       277 N~F~~  281 (443)
  T 3zpp_A          277 NHFDN  281 (443)
  T ss_dssp             CEEES
  T ss_pred             eEEeC


  No 38 
>3gq8_A Preneck appendage protein; beta helix, viral protein; HET: NHE; 2.00A {Bacillus phage PHI29} PDB:  3gq7 _A*
   3gq9 _A*  3gqa _A
  Probab=96.37  E-value=0.077  Score=62.70  Aligned_cols=187  Identities=10%  Similarity=-0.053  Sum_probs=0.0

  Q ss_pred             ecceEEEEeeEEEcCCCccccccccccceEEEEeecCeEEEeEEEecCCCCcCCCceeeec-cccEEEEec-----CCEE
  Q Sun_Sep_08_09:  515 DVRNCTFSDIDFGATRFGRWEELGRATYSIYWNKFNECRFAGMYAKTDIDSANFNSNVFDS-CELRRRLDT-----DEAI  588 (928)
  Q Consensus       515 ~~tNVtIsgItI~NSP~g~w~aI~v~~fhv~wn~s~NVtI~nItIda~s~s~NTDGIDI~~-S~NVtI~Ns-----DDCI  588 (928)
                        .|+|++|++.++.+..          --++.+..++||+|+|+++..+....+.-||.+.. ++||+|+||     +-.|
  T Consensus       181 ~S~NV~I~Nc~I~~tG----------DDcIaIksseNI~I~Nc~~~gp~G~S~~~GIsIGsgs~NVtV~Nc~i~nt~~GI  250 (609)
  T 3gq8_A          181 PSENIWIENCEATGFG----------DDGITTHHSQYINILNCYSHDPRLTANCNGFEIDDGSRHVVLSNNRSKGCYGGI  250 (609)
  T ss_dssp             CCEEEEEESCEEESCS----------SCSEEECSCEEEEEESCEEECCSSCSSCCSEEECTTCEEEEEESEEEESSSEEE
  T ss_pred             cceeEEEEeeEEEecC----------CCEEEecCCeeEEEEeEEEECCCCCCCcccEEccCCcccEEEEeeEEECCCCEE


  Q ss_pred             EEeecCCC---ceEEEeCCEEecc------------cccccCCcceEeeEEEEEEEEcCCceeeccccccCCcc-cceee
  Q Sun_Sep_08_09:  589 FYFYETPN---HKAVFSGTTFIGC------------DASYTAVFKVVDPHITWAVVWVGGFIDSGSKWFADGSN-EVTTF  652 (928)
  Q Consensus       589 AiKscspg---HGIsIsN~tsvGS------------lGsy~~~~dV~NItV~N~t~~~GhGISIGS~~~~ng~N-~Vtv~  652 (928)
                        -||.....   ++|.|+|+.+...            ....+......||.++||+.            ...-.+ .+.--
  T Consensus       251 rIKt~~~~~~v~NV~I~n~vs~~nvrsyn~r~iG~~~a~dp~s~~a~nV~l~n~~~------------~~p~~~~~~y~~  318 (609)
  T 3gq8_A          251 EIKAHGDAPAAYNISINGHMSVEDVRSYNFRHIGHHAATAPQSVSAKNIVASNLVS------------IRPNNKRGFQDN  318 (609)
  T ss_dssp             EEEECTTSCCCEEEEEEEEEEESCSEEEEEEETTSCSTTSCCCSSCEEEEEEEEEE------------ESCCCTTCHHHH
  T ss_pred             EEEecCCCCccccEEEECCEeecCceEecceEEccccCCCCCcceecceEeecceE------------EeecccCceeeC


  Q ss_pred             -cccEEEEEEECCCcCceeEEeEEEecCccccceECCCCCccc----------ceEEE--EEEcCCceEEEeCCCCcccc
  Q Sun_Sep_08_09:  653 -DVVGARVPARDARPYTTPTANIGMQSGGIKNSRYIPAGSLSY----------LPRFK--RTVAGEEIIRILSLPLPCSG  719 (928)
  Q Consensus       653 -d~~GiRIKTw~G~~~NVTFeNI~m~nggV~~P~Y~p~Gs~S~----------f~NIT--GTva~~~~V~I~S~~~pCsN  719 (928)
                         +-+++.+-.++.    |.+.|+....    +|+|.-. .|.-          +.||+  |.......++|..+...|..
  T Consensus       319 ~~~r~l~vs~~~~----v~i~~~~~~~----d~~y~~~-~~~~~~q~~~~~~~l~~~~i~gf~~a~~~i~~~gg~~~~~~  389 (609)
  T 3gq8_A          319 ATPRVLAVSAYYG----VVINGLTGYT----DDPNLLT-ETVVSVQFRARNCSLNGVVLTGFSNSENGIYVIGGSRGGDA  389 (609)
  T ss_dssp             CCCEEEEEESCEE----EEEEEEEEEC----SCTTSCC-SEEEEEETTCEEEEEEEEEEESCTTCSEEEEECCCCCTTCC
  T ss_pred             CCcceEEEEcCCC----eEEcCceEcc----CCccccC-CceEEEEEecceeEEcceEEecccCCCCCeEEeCCCCcCCe


  Q ss_pred             eEEEeEEEEeCCC
  Q Sun_Sep_08_09:  720 EWTISANLKETGA  732 (928)
  Q Consensus       720 itf~nInVt~~G~  732 (928)
                        +.++|++|...++
  T Consensus       390 v~i~n~~i~~s~~  402 (609)
  T 3gq8_A          390 VNISNVTLNNSGR  402 (609)
  T ss_dssp             EEEEEEEEESCCS
  T ss_pred             EEEeccEEeeccc


  No 39 
>3gqn_A Preneck appendage protein; beta helix, beta barrel, ATP binding, viral protein; HET: ATP; 2.15A {Bacillus
  phage PHI29} PDB:  3suc _A*
  Probab=96.26  E-value=0.15  Score=61.58  Aligned_cols=188  Identities=9%  Similarity=-0.060  Sum_probs=0.0

  Q ss_pred             ecceEEEEeeEEEcCCCccccccccccceEEEEeecCeEEEeEEEecCCCCcCCCceeeec-cccEEEEec-----CCEE
  Q Sun_Sep_08_09:  515 DVRNCTFSDIDFGATRFGRWEELGRATYSIYWNKFNECRFAGMYAKTDIDSANFNSNVFDS-CELRRRLDT-----DEAI  588 (928)
  Q Consensus       515 ~~tNVtIsgItI~NSP~g~w~aI~v~~fhv~wn~s~NVtI~nItIda~s~s~NTDGIDI~~-S~NVtI~Ns-----DDCI  588 (928)
                        .|+|++|++-++.++.          --|+.+..++||+|+|+++..+....+.-||.+.. ++||+|+||     +-.|
  T Consensus       181 ~S~NV~I~Nc~I~ntG----------DDcIAIksSeNI~I~Nc~c~gphG~S~~~GIsIGsgs~NVtV~Nc~~~nT~nGI  250 (772)
  T 3gqn_A          181 PSENIWIENCEATGFG----------DDGITTHHSQYINILNCYSHDPRLTANCNGFEIDDGSRHVVLSNNRSKGCYGGI  250 (772)
  T ss_dssp             CCEEEEEESCEEESCS----------SCSEEECSCEEEEEESCEEECCSSSSSCCSEEECTTCEEEEEEEEEEESSSEEE
  T ss_pred             ccceEEEEeeEEEecC----------cCeEEecCCceEEEEeEEEECCCCCCCcccEEecCCcccEEEEceEEECCCcEE


  Q ss_pred             EEeecCCC---ceEEEeCCEEecc------------cccccCCcceEeeEEEEEEEEcCCceeec-cccccCCcccceee
  Q Sun_Sep_08_09:  589 FYFYETPN---HKAVFSGTTFIGC------------DASYTAVFKVVDPHITWAVVWVGGFIDSG-SKWFADGSNEVTTF  652 (928)
  Q Consensus       589 AiKscspg---HGIsIsN~tsvGS------------lGsy~~~~dV~NItV~N~t~~~GhGISIG-S~~~~ng~N~Vtv~  652 (928)
                        -||....+   ++|.|+|+.+...            ....+......||.++||+...-.+   - +.|...+...+.+.
  T Consensus       251 RIKt~~~gg~v~NV~I~gnis~~dvrsynir~iG~h~a~dp~s~~a~nV~l~n~~~~~P~~---~~~ly~~~~praL~vs  327 (772)
  T 3gqn_A          251 EIKAHGDAPAAYNISINGHMSVEDVRSYNFRHIGHHAATAPQSVSAKNIVASNLVSIRPNN---KRGFQDNATPRVLAVS  327 (772)
  T ss_dssp             EECCCTTSCCCEEEEEEEEEEESCSEEEEECCTTSCSSSSCCCSSCEEEEEEEEEEESCCC---SSCHHHHCCCEEEEEE
  T ss_pred             EEEEeCCCCccccEEEECCEEeccCeEecceEEccccCCCCCCccCccEEeecceEEcccc---cCceeeCCCcceEEEE


  Q ss_pred             cccEEEEEEECCCcC--------ceeE----EeEEEecCccccceECCCCCcccceEEEEEEcCCceEEEeCCCCcccce
  Q Sun_Sep_08_09:  653 DVVGARVPARDARPY--------TTPT----ANIGMQSGGIKNSRYIPAGSLSYLPRFKRTVAGEEIIRILSLPLPCSGE  720 (928)
  Q Consensus       653 d~~GiRIKTw~G~~~--------NVTF----eNI~m~nggV~~P~Y~p~Gs~S~f~NITGTva~~~~V~I~S~~~pCsNi  720 (928)
                        ....+-|+-+..-+.        -|.+    ||+.+.+                 .+|+|.......++|..+...|..+
  T Consensus       328 ay~~v~i~~~~~igd~~y~~~~~~i~~q~~~~~~~ln~-----------------i~i~gf~~a~~~i~v~gg~~~~~~v  390 (772)
  T 3gqn_A          328 AYYGVVINGLTGYTDDPNLLTETVVSVQFRARNCSLNG-----------------VVLTGFSNSENGIYVIGGSRGGDAV  390 (772)
  T ss_dssp             SCEEEEEEEEEEECSCTTSCCSEEEEEETTCEEEEEEE-----------------EEEESCTTCSEEEEECCSTTCCEEE
  T ss_pred             cCCCcEecCceeccCcccccCCceEEEEEecceeEEcc-----------------eEEecccCCCCCeEEeCCCCCCCeE


  Q ss_pred             EEEeEEEEeCCC
  Q Sun_Sep_08_09:  721 WTISANLKETGA  732 (928)
  Q Consensus       721 tf~nInVt~~G~  732 (928)
                        .++|++|...++
  T Consensus       391 ~i~n~~i~~s~~  402 (772)
  T 3gqn_A          391 NISNVTLNNSGR  402 (772)
  T ss_dssp             EEEEEEEESCCS
  T ss_pred             EEeccEEeeccc


  No 40 
>3zsc_A Pectate trisaccharide-lyase; hydrolase; HET: ADA AQA; 1.94A {Thermotoga maritima}
  Probab=96.14  E-value=0.33  Score=53.78  Aligned_cols=196  Identities=11%  Similarity=0.067  Sum_probs=0.0

  Q ss_pred             CCCCccccccccccCcEEEEEeccccCCCCcccHHHHHHHHHhCCE-EEEcCCeEEEe--e-EEEcCCccccceeeeEec
  Q Sun_Sep_08_09:  405 PFTGSVVRTQHDKNAEMVSVKDFGAVGDGVNDDTAAFQKAFATCAS-IFIPAGTYKVT--D-LTLDKSAYGEQQVSVVHG  480 (928)
  Q Consensus       405 p~~gav~Rt~~~kla~~c~V~DFGA~gDG~TDDT~AIqaAI~aC~s-VvVPaGtYlIg--~-VtLksnvYG~~~~~LI~G  480 (928)
                        +.-|.-..+.-.+..+.+.|++..           +|.+|+.+-.. +++-+|++.+.  . |.+.              
  T Consensus        13 ~AeG~g~~ttGG~gG~v~~VTtl~-----------dLr~al~~~~PriIvv~G~I~~~~~~~l~v~--------------   67 (340)
  T 3zsc_A           13 PTADLPEGTVGGLGGEIVFVRTAE-----------ELEKYTTAEGKYVIVVDGTIVFEPKREIKVL--------------   67 (340)
  T ss_dssp             CCSSCTTSCCTTTTSEEEEECSHH-----------HHHHHHTSSSCEEEEEEEEEEEEEEEEEEEC--------------
  T ss_pred             cccccCCCCccCCCceEEEeCCHH-----------HHHHHHhCCCCEEEEECcEEEeCCcceEEec--------------


  Q ss_pred             CCeEEEeccc--eeeechhhcccCCCCCCCcEEEEeecceEEEEeeEEEcC-----------CCccccccccccceEEEE
  Q Sun_Sep_08_09:  481 NGAIITGNSV--TLLGWRKVKASGLKFSVSEYVTLMDVRNCTFSDIDFGAT-----------RFGRWEELGRATYSIYWN  547 (928)
  Q Consensus       481 sNItItG~~G--tIDGW~~~~~~g~~~~RP~lI~f~~~tNVtIsgItI~NS-----------P~g~w~aI~v~~fhv~wn  547 (928)
                        +|++|.|. |  .|.|              .-|++.+++|+.|++|+|.+.           .   +.+|       ...
  T Consensus        68 snkTI~G~-ga~~I~G--------------~Gi~I~~a~NVIIrnl~i~~~~~~~~~~~~~~~---~DaI-------~i~  122 (340)
  T 3zsc_A           68 SDKTIVGI-NDAKIVG--------------GGLVIKDAQNVIIRNIHFEGFYMEDDPRGKKYD---FDYI-------NVE  122 (340)
  T ss_dssp             SSEEEEEE-EEEEEEE--------------EEEEEESCEEEEEESCEEECCCCTTCTTSCSSC---CCSE-------EEE
  T ss_pred             CCCEEEec-cCcEEec--------------CceEEEcCceEEEeCeEEECCccccCccCCcCC---CCeE-------EEe


  Q ss_pred             eecCeEEEeEEEecCCCCcCCCc-eeee-ccccEEEEec----CCEEEEeecCCCc---------eEEEeCCEEeccccc
  Q Sun_Sep_08_09:  548 KFNECRFAGMYAKTDIDSANFNS-NVFD-SCELRRRLDT----DEAIFYFYETPNH---------KAVFSGTTFIGCDAS  612 (928)
  Q Consensus       548 ~s~NVtI~nItIda~s~s~NTDG-IDI~-~S~NVtI~Ns----DDCIAiKscspgH---------GIsIsN~tsvGSlGs  612 (928)
                        .++||-|+++++..     -.|| +|+. .|++|||++|    -+...+..-+.++         .+++.++.+..+..+
  T Consensus       123 ~s~nVWIDHcs~s~-----~~Dg~idi~~~s~~vTISnn~f~~h~k~~LiG~sd~~~~~~d~g~~~vT~hhN~f~~~~~R  197 (340)
  T 3zsc_A          123 NSHHIWIDHITFVN-----GNDGAVDIKKYSNYITVSWNKFVDHDKVSLVGSSDKEDPEQAGQAYKVTYHHNYFKNLIQR  197 (340)
  T ss_dssp             SCEEEEEESCEEES-----CSSCSEEEETTCEEEEEESCEEESCSBCCEECCCTTSCHHHHHHSCEEEEESCEEESCCBC
  T ss_pred             cCCcEEEEeeeecc-----CCccceEEecCCceEEEECcEeccCceeeEeCcCCCCccccccCCcEEEEECeEecCCCCC


  Q ss_pred             ccCCcceE--eeEEEEEEEEc----------CCceeeccccccCCcccceeecccEEEEEEECCCcCceeEEeEEEecCc
  Q Sun_Sep_08_09:  613 YTAVFKVV--DPHITWAVVWV----------GGFIDSGSKWFADGSNEVTTFDVVGARVPARDARPYTTPTANIGMQSGG  680 (928)
  Q Consensus       613 y~~~~dV~--NItV~N~t~~~----------GhGISIGS~~~~ng~N~Vtv~d~~GiRIKTw~G~~~NVTFeNI~m~ngg  680 (928)
                        -+   .++  .+++.|..++.          =.++.+++   ..+..                     |..|+-.+++  
  T Consensus       198 ~P---r~r~G~~Hv~NN~~~n~~~~~~~~~~~~~yai~~---~~~a~---------------------i~~E~N~F~~--  248 (340)
  T 3zsc_A          198 MP---RIRFGMAHVFNNFYSMGLRTGVSGNVFPIYGVAS---AMGAK---------------------VHVEGNYFMG--  248 (340)
  T ss_dssp             TT---EEESSEEEEESCEEECCCCCSCSSCCSCCEEEEE---ETTCE---------------------EEEESCEEEC--
  T ss_pred             CC---cccCCeEEEEccEEECCccccccccceeeeeEec---CCCCE---------------------EEEECcEEEC--


  Q ss_pred             ccc---------c
  Q Sun_Sep_08_09:  681 IKN---------S  684 (928)
  Q Consensus       681 V~~---------P  684 (928)
                        +++         |
  T Consensus       249 ~~~~~~~~~~~~p  261 (340)
  T 3zsc_A          249 YGAVMAEAGIAFL  261 (340)
  T ss_dssp             SCHHHHHTTCCBE
  T ss_pred             CCccccccccccc


  No 41 
>1pcl_A Pectate lyase E; lyase (acting on polysaccharides); 2.20A {Erwinia chrysanthemi} SCOP: b.80.1.1
  Probab=95.11  E-value=0.35  Score=53.76  Aligned_cols=145  Identities=14%  Similarity=0.095  Sum_probs=0.0

  Q ss_pred             cHHHHHHHHHhCCE---EEEcCCeEEEee-------------EEEcCCccccceeeeEecCCeEEEeccceeeechhhcc
  Q Sun_Sep_08_09:  437 DTAAFQKAFATCAS---IFIPAGTYKVTD-------------LTLDKSAYGEQQVSVVHGNGAIITGNSVTLLGWRKVKA  500 (928)
  Q Consensus       437 DT~AIqaAI~aC~s---VvVPaGtYlIg~-------------VtLksnvYG~~~~~LI~GsNItItG~~GtIDGW~~~~~  500 (928)
                        +..+|++|+.+-+.   |+...|++.+..             +.|            ...+|++|.|.            
  T Consensus        32 t~~~L~~al~~~~~~p~VI~V~GtI~~~~~~~~~s~~~~~~~~~l------------~v~sn~TI~G~------------   87 (355)
  T 1pcl_A           32 NISDFKKALNGTDSSAKIIKVTGPIDISGGKAYTSFDDQKARSQI------------SIPSNTTIIGV------------   87 (355)
  T ss_pred             CHHHHHHHHhhCCCCcEEEEECCEEecCCccccccccccccceeE------------EeCCCeEEEEe------------


  Q ss_pred             cCCCCCCCcEEEEeecceEEEEeeEEEcCCCccccccccccceEEEEeecCeEEEeEEEecCCCCcCCCceeeeccccEE
  Q Sun_Sep_08_09:  501 SGLKFSVSEYVTLMDVRNCTFSDIDFGATRFGRWEELGRATYSIYWNKFNECRFAGMYAKTDIDSANFNSNVFDSCELRR  580 (928)
  Q Consensus       501 ~g~~~~RP~lI~f~~~tNVtIsgItI~NSP~g~w~aI~v~~fhv~wn~s~NVtI~nItIda~s~s~NTDGIDI~~S~NVt  580 (928)
                        .....-+-.-|++.+++|+.|++|+|.+..          ..+..|...+.            ...+.|+|.+.+++||.
  T Consensus        88 G~~~~i~g~gl~i~~~~NVIIrnl~i~~~~----------~~~p~~~~~~g------------~~~~~DaI~i~~s~nVW  145 (355)
  T 1pcl_A           88 GSNGKFTNGSLVIKGVKNVILRNLYIETPV----------DVAPHYESGDG------------WNAEWDAAVIDNSTNVW  145 (355)
  T ss_pred             cCCeEEecCEEEEecCCeEEEeeeEEEcCc----------ccccccccccC------------ccccCceEEecCCCcEE


  Q ss_pred             EEec-----------------------CCEEEEeecCCCceEEEeCCE--------Eeccccccc-CCcceEeeEEEEEE
  Q Sun_Sep_08_09:  581 RLDT-----------------------DEAIFYFYETPNHKAVFSGTT--------FIGCDASYT-AVFKVVDPHITWAV  628 (928)
  Q Consensus       581 I~Ns-----------------------DDCIAiKscspgHGIsIsN~t--------svGSlGsy~-~~~dV~NItV~N~t  628 (928)
                        |.+|                       |.|+-++..+..  |.|+||.        ++|+.-++. ......+|++.++.
  T Consensus       146 IDH~s~s~~~~~d~~~~~~~G~~~~~~Dgl~Di~~~s~~--VTiS~n~f~~h~k~~LiG~sd~~~~~d~g~~~vT~hhN~  223 (355)
  T 1pcl_A          146 VDHVTISDGSFTDDKYTTKDGEKYVQHDGALDIKKGSDY--VTISYSRFELHDKTILIGHSDSNGSQDSGKLRVTFHNNV  223 (355)
  T ss_pred             EEeeEEeccccCccccccccCccccccccceeeecCCCc--EEEEeeEEcCCCceEEeCCCCCCcccccCcceEEEECcE


  Q ss_pred             E
  Q Sun_Sep_08_09:  629 V  629 (928)
  Q Consensus       629 ~  629 (928)
                        +
  T Consensus       224 f  224 (355)
  T 1pcl_A          224 F  224 (355)
  T ss_pred             E


  No 42 
>2qy1_A Pectate lyase II; GAG lyase; 1.90A {Xanthomonas campestris PV} PDB:  2qxz _A  2qx3 _A
  Probab=94.86  E-value=0.61  Score=51.21  Aligned_cols=183  Identities=9%  Similarity=0.030  Sum_probs=0.0

  Q ss_pred             cHHHHHHHHHhCCE-----EEEcCCeEEEe----------------eEEEcCCccccceeeeEecCCeEEEeccceeeec
  Q Sun_Sep_08_09:  437 DTAAFQKAFATCAS-----IFIPAGTYKVT----------------DLTLDKSAYGEQQVSVVHGNGAIITGNSVTLLGW  495 (928)
  Q Consensus       437 DT~AIqaAI~aC~s-----VvVPaGtYlIg----------------~VtLksnvYG~~~~~LI~GsNItItG~~GtIDGW  495 (928)
                        +..++++|++.+..     |+| .|++.+.                +|...              +|++|.|.       
  T Consensus        22 t~~~L~~al~~~~~~~p~iI~~-~G~i~~~~~~~~c~~~~~~~~~~~l~v~--------------sn~TI~G~-------   79 (330)
  T 2qy1_A           22 TFEAMQSAIDSYSGSGGLVLNY-TGKFDFGTIKDVCAQWKLPAKTVQIKNK--------------SDVTIKGA-------   79 (330)
  T ss_dssp             SHHHHHHHHHHSCSSSCEEEEE-CCBCCGGGCCCGGGSTTSCCCEEEEESC--------------CSEEEEEC-------
  T ss_pred             CHHHHHHHHhccCCCCCEEEEE-ccEEecccccccccccccccceeEEEcC--------------CCeEEECC-------


  Q ss_pred             hhhcccCCCCCCCcEEEEe-ecceEEEEeeEEEcCCCc-cccccccccceEEEE-----eecCeEEEeEEEecCCCCcC-
  Q Sun_Sep_08_09:  496 RKVKASGLKFSVSEYVTLM-DVRNCTFSDIDFGATRFG-RWEELGRATYSIYWN-----KFNECRFAGMYAKTDIDSAN-  567 (928)
  Q Consensus       496 ~~~~~~g~~~~RP~lI~f~-~~tNVtIsgItI~NSP~g-~w~aI~v~~fhv~wn-----~s~NVtI~nItIda~s~s~N-  567 (928)
                               ...-+-.-|++. +++|+.|++|+|.+.+-+ .+.+|       ...     .++||-|+++++........ 
  T Consensus        80 -------~a~i~g~gl~i~~~~~NVIIrnl~i~~~~~~~~~DaI-------~i~g~~~~~s~nVWIDH~s~s~~~~~~~~  145 (330)
  T 2qy1_A           80 -------NGSAANFGIRVVGNAHNVIIQNMTIGLLQGGEDADSI-------SLEGNSSGEPSKIWVDHNTVFASLTKCSG  145 (330)
  T ss_dssp             -------TTCBBSSEEEEESSCEEEEEESCEEESCSSGGGCCSE-------EEECBTTBCCEEEEEESCEEECCCCCCTT
  T ss_pred             -------CcEEeeeeEEEeCCCCeEEEeCeEEeCCCCCCCCcce-------eeccccCcccccEEEEeEEEEcccccccc


  Q ss_pred             ------CCceeeec-cccEEEEec----CCEEEEeecCCC------ceEEEeCCEEecccccccCCcceE--eeEEEEEE
  Q Sun_Sep_08_09:  568 ------FNSNVFDS-CELRRRLDT----DEAIFYFYETPN------HKAVFSGTTFIGCDASYTAVFKVV--DPHITWAV  628 (928)
  Q Consensus       568 ------TDGIDI~~-S~NVtI~Ns----DDCIAiKscspg------HGIsIsN~tsvGSlGsy~~~~dV~--NItV~N~t  628 (928)
                              --.+|+.. |++|||++|    -+...+...+.+      ..+.+.++.+-.+...-+   .++  .+++.|..
  T Consensus       146 ~~~~~~Dg~idi~~~s~~VTISnn~f~~h~k~~L~G~sd~~~~~~~~~vT~h~N~f~~~~~R~P---r~r~G~~hv~NN~  222 (330)
  T 2qy1_A          146 AGDASFDGGIDMKKGVHHVTVSYNYVYNYQKVALNGYSDSDTKNSAARTTYHHNRFENVESRVP---LQRFGLSHIYNNY  222 (330)
  T ss_dssp             CTTCSSCCSEEEESSCEEEEEESCEEEEEEECCEESSSTTCGGGGGCEEEEESCEEEEEEECTT---EEESSEEEEESCE
  T ss_pred             CCcceeecccccccCcceEEEEcceeccCCeEEEECCCCccccCCCceEEEECcEEcCCCCCCC---ceecceEEEEeeE


  Q ss_pred             EEcCCceeeccccccCCcccceeecccEEEEEEECCCcCceeEEeEEEecCccccc
  Q Sun_Sep_08_09:  629 VWVGGFIDSGSKWFADGSNEVTTFDVVGARVPARDARPYTTPTANIGMQSGGIKNS  684 (928)
  Q Consensus       629 ~~~GhGISIGS~~~~ng~N~Vtv~d~~GiRIKTw~G~~~NVTFeNI~m~nggV~~P  684 (928)
                        ++.-.+..++.   ..+..                     |.+|+-.+++  .++|
  T Consensus       223 ~~n~~~~~i~~---~~~~~---------------------i~~e~N~F~~--~~~p  252 (330)
  T 2qy1_A          223 FNNVTTSGINV---RMGGI---------------------AKIESNYFEN--IKNP  252 (330)
  T ss_dssp             EEEECSCSEEE---ETTCE---------------------EEEESCEEEE--EESS
  T ss_pred             EEcccceEecc---CCCcE---------------------EEEEccEEEC--CCCc


  No 43 
>1pxz_A Major pollen allergen JUN A 1; parallel beta-helix, cedar pollen; 1.70A {Juniperus ashei} SCOP: b.80.1.1
    Probab=94.84  E-value=0.2  Score=55.38  Aligned_cols=138  Identities=7%  Similarity=-0.053  Sum_probs=0.0

  Q ss_pred             eeEecCCeEEEec--cceeeechhhcccCCCCCCCcEEEEeecceEEEEeeEEEcC---------------------CCc
  Q Sun_Sep_08_09:  476 SVVHGNGAIITGN--SVTLLGWRKVKASGLKFSVSEYVTLMDVRNCTFSDIDFGAT---------------------RFG  532 (928)
  Q Consensus       476 ~LI~GsNItItG~--~GtIDGW~~~~~~g~~~~RP~lI~f~~~tNVtIsgItI~NS---------------------P~g  532 (928)
                        .+...++++|.|.  ++.|.|            .-.-|++.+++|+.|++|+|.++                     .  
  T Consensus        83 ~l~V~sn~TI~G~ga~~~i~G------------~G~gi~i~~a~NVIIrnl~i~~~~~~~~~~I~~~~~~~~g~~~~~--  148 (346)
  T 1pxz_A           83 PLYVAGHKTIDGRGADVHLGN------------GGPCLFMRKVSHVILHSLHIHGCNTSVLGDVLVSESIGVEPVHAQ--  148 (346)
  T ss_dssp             CEECCSSEEEECTTSCEEEET------------TSCCEEEESCEEEEEESCEEECCCCCCSEEEEEETTTEEEEECCC--
  T ss_pred             cEEecCCeEEEccCCceEEeC------------CcceEEEEccCCEEEEeeEEEeeccCCCceEEeccCcccccccCC--


  Q ss_pred             cccccccccceEEEEeecCeEEEeEEEecCCCCcCCCce-ee-eccccEEEEec----CCEEEEeecCCCc------eEE
  Q Sun_Sep_08_09:  533 RWEELGRATYSIYWNKFNECRFAGMYAKTDIDSANFNSN-VF-DSCELRRRLDT----DEAIFYFYETPNH------KAV  600 (928)
  Q Consensus       533 ~w~aI~v~~fhv~wn~s~NVtI~nItIda~s~s~NTDGI-DI-~~S~NVtI~Ns----DDCIAiKscspgH------GIs  600 (928)
                        ...+|       ....++||-|+++++..     ..||+ |+ ..|++|||++|    -+...+-..+.++      .+.
  T Consensus       149 ~~DaI-------~i~~s~nVwIDHcs~s~-----~~Dg~id~~~~s~~vTISnn~f~~H~k~~l~G~sd~~~~d~~~~vT  216 (346)
  T 1pxz_A          149 DGDAI-------TMRNVTNAWIDHNSLSD-----CSDGLIDVTLGSTGITISNNHFFNHHKVMLLGHDDTYDDDKSMKVT  216 (346)
  T ss_dssp             CCCSE-------EEESCEEEEEESCEEEC-----CSSEEEEEESSCEEEEEESCEEESEEEEEEESCCSSCGGGGGCEEE
  T ss_pred             CCCEE-------EEecCceEEEEeeEEec-----CCCCcEeeccCcceEEEEeeEEecCCceeEECCCCccccCCceEEE


  Q ss_pred             EeCCEEecccccccCCcceEeeEEEEEEEEcCCceeecc
  Q Sun_Sep_08_09:  601 FSGTTFIGCDASYTAVFKVVDPHITWAVVWVGGFIDSGS  639 (928)
  Q Consensus       601 IsN~tsvGSlGsy~~~~dV~NItV~N~t~~~GhGISIGS  639 (928)
                        +.++.+.-...+..-....-.+++.|..++.-.++.+|+
  T Consensus       217 ~~~N~f~~~~~~R~Pr~r~g~~hv~NN~~~~~~~~~i~~  255 (346)
  T 1pxz_A          217 VAFNQFGPNAGQRMPRARYGLVHVANNNYDPWNIYAIGG  255 (346)
  T ss_dssp             EESCEECSSEEECTTEEESSEEEEESCEECCCSSCSEEE
  T ss_pred             EEeeEEeCCccccCccEecceEEEEeeEEEcccceEEec


  No 44 
>2x3h_A K5 lyase, K5A lyase; bacteriophage, glycosaminoglycan; 1.60A {Enterobacteria phage k1-5}
  Probab=94.48  E-value=0.53  Score=51.68  Aligned_cols=159  Identities=17%  Similarity=0.228  Sum_probs=0.0

  Q ss_pred             CcEEEEEeccccCCCCcccHHHHHHHHHhCCEEEEcCCeEEEeeEEEcCCccccceeeeEecCCeEEEec-cceeeechh
  Q Sun_Sep_08_09:  419 AEMVSVKDFGAVGDGVNDDTAAFQKAFATCASIFIPAGTYKVTDLTLDKSAYGEQQVSVVHGNGAIITGN-SVTLLGWRK  497 (928)
  Q Consensus       419 a~~c~V~DFGA~gDG~TDDT~AIqaAI~aC~sVvVPaGtYlIg~VtLksnvYG~~~~~LI~GsNItItG~-~GtIDGW~~  497 (928)
                        +..+++++|||.++-.+||+++|.+.+++-..|.+|+|+|...-+.+               +--.++|. +|+|.-+. 
  T Consensus        62 arvls~k~fga~~~~~~d~~~~~~~sl~s~~~v~i~~gvf~ss~i~~---------------~~c~l~g~g~g~~~~~~-  125 (542)
  T 2x3h_A           62 ARVLTSKPFGAAGDATTDDTEVIAASLNSQKAVTISDGVFSSSGINS---------------NYCNLDGRGSGVLSHRS-  125 (542)
  T ss_dssp             HHBCBSSCTTCCCBSSSCCHHHHHHHHTSSSCEECCSEEEEECCEEE---------------SCCEEECTTTEEEEECS-
  T ss_pred             heeeecccccccCCcccCcHHHHHhhhcccccEeccccccccccccc---------------ccccccccCCceeeeec-


  Q ss_pred             hcccCCCCCCCcEEEEeecceEEEEeeEEEcCCCccccccccccceEEEEeecCeEEEeEEEecCCCCcCCCceeeeccc
  Q Sun_Sep_08_09:  498 VKASGLKFSVSEYVTLMDVRNCTFSDIDFGATRFGRWEELGRATYSIYWNKFNECRFAGMYAKTDIDSANFNSNVFDSCE  577 (928)
  Q Consensus       498 ~~~~g~~~~RP~lI~f~~~tNVtIsgItI~NSP~g~w~aI~v~~fhv~wn~s~NVtI~nItIda~s~s~NTDGIDI~~S~  577 (928)
                                .....+.|.....-.+++|++.--.   ..-- +|...+.+....+|++.++...+.    ..-||.+    
  T Consensus       126 --------~~gn~lvfn~p~~g~ls~~ti~~nk---~~ds-~qg~qvs~~gg~dvsv~~i~fsn~----~g~gfsl----  185 (542)
  T 2x3h_A          126 --------STGNYLVFNNPRTGRLSNITVESNK---ATDT-TQGQQVSLAGGSDVTVSDVNFSNV----KGTGFSL----  185 (542)
  T ss_dssp             --------SSSCCEEEESCEEEEEEEEEEECCC---SSTT-CBCCSEEEESCEEEEEEEEEEEEE----CSBEEEE----
  T ss_pred             --------CCCCEEEEeCCCCcceeeEEEeccc---CCcc-ccceEEEecCCCcceEeeeeeeec----CCCceeE----


  Q ss_pred             cEEEEecCCEEEEeecCCCceEEEeCCEEecccccccCCcceEeeEEE
  Q Sun_Sep_08_09:  578 LRRRLDTDEAIFYFYETPNHKAVFSGTTFIGCDASYTAVFKVVDPHIT  625 (928)
  Q Consensus       578 NVtI~NsDDCIAiKscspgHGIsIsN~tsvGSlGsy~~~~dV~NItV~  625 (928)
                                  |+.-.+.+-.|..|+++.  |+...|+.....--|.+.
  T Consensus       186 ----------iayp~~~~p~g~~i~~ir--g~y~g~a~nk~agcvl~d  221 (542)
  T 2x3h_A          186 ----------IAYPNDAPPDGLMIKGIR--GSYSGYATNKAAGCVLAD  221 (542)
  T ss_dssp             ----------EEECSSSCCBSCEEEEEE--EEECSCCTTCSEEEEEEE
  T ss_pred             ----------EEcCCCCCCCceEEeccc--cceeccccccccceEEec


  No 45 
>1gq8_A Pectinesterase; hydrolase, carboxylic ester hydrolase; 1.75A {Daucus carota} SCOP: b.80.1.5
  Probab=94.46  E-value=2.3  Score=46.58  Aligned_cols=191  Identities=17%  Similarity=0.104  Sum_probs=0.0

  Q ss_pred             HHHHHHhCCE-------EEEcCCeEEEeeEEEcCCccccceeeeEecCCeEEEecc--ceeeechhhcccCCCCCCCcEE
  Q Sun_Sep_08_09:  441 FQKAFATCAS-------IFIPAGTYKVTDLTLDKSAYGEQQVSVVHGNGAIITGNS--VTLLGWRKVKASGLKFSVSEYV  511 (928)
  Q Consensus       441 IqaAI~aC~s-------VvVPaGtYlIg~VtLksnvYG~~~~~LI~GsNItItG~~--GtIDGW~~~~~~g~~~~RP~lI  511 (928)
                        ||+|++++..       |+|++|+|. ..|.+.           ....+|+|.|++  .++-=|......+....+...|
  T Consensus        22 Iq~AI~aap~~~~~~~~I~I~~G~Y~-E~V~I~-----------~~k~~Itl~G~g~~~tiI~~~~~~~~g~~t~~satv   89 (319)
  T 1gq8_A           22 VSEAVAAAPEDSKTRYVIRIKAGVYR-ENVDVP-----------KKKKNIMFLGDGRTSTIITASKNVQDGSTTFNSATV   89 (319)
  T ss_dssp             HHHHHHHSCSSCSSCEEEEECSEEEE-CCEEEC-----------TTCCSEEEEESCTTTEEEEECCCTTTTCCTGGGCSE
  T ss_pred             HHHHHHhccccCCceEEEEEcCCeEe-eeeecc-----------CCCccEEEEEcCCCccEEEecccccCCCCccceEEE


  Q ss_pred             EEeecceEEEEeeEEEcCCCccccccccccceEEEEeecCeEEEeEEEecCCCCcCCCceeeeccccEEEEec-----CC
  Q Sun_Sep_08_09:  512 TLMDVRNCTFSDIDFGATRFGRWEELGRATYSIYWNKFNECRFAGMYAKTDIDSANFNSNVFDSCELRRRLDT-----DE  586 (928)
  Q Consensus       512 ~f~~~tNVtIsgItI~NSP~g~w~aI~v~~fhv~wn~s~NVtI~nItIda~s~s~NTDGIDI~~S~NVtI~Ns-----DD  586 (928)
                        .+. ..+++++||+|+|+. +....--+.    +-...+++.|.++.+..     +-|++-..+.+. .++||     -|
  T Consensus        90 ~v~-a~~f~~~nlt~~Nt~-g~~~~qAvA----l~v~~d~~~f~~c~f~g-----~QDTLy~~~~r~-~~~~c~I~G~vD  157 (319)
  T 1gq8_A           90 AAV-GAGFLARDITFQNTA-GAAKHQAVA----LRVGSDLSAFYRCDILA-----YQDSLYVHSNRQ-FFINCFIAGTVD  157 (319)
  T ss_dssp             EEC-STTCEEEEEEEEECC-CGGGCCCCS----EEECCTTEEEEEEEEEC-----STTCEEECSSEE-EEESCEEEESSS
  T ss_pred             EEE-CCCEEEEEeEeEccC-CCcCCceEE----EEecCCcEEEEEeEECc-----cceeeeecCccE-EEEecEEEeeee


  Q ss_pred             EEEEeecCCCceEEEeCCEEecccc-----------cccCCcceEeeEEEEEEEEcCC---------ceeeccccccCCc
  Q Sun_Sep_08_09:  587 AIFYFYETPNHKAVFSGTTFIGCDA-----------SYTAVFKVVDPHITWAVVWVGG---------FIDSGSKWFADGS  646 (928)
  Q Consensus       587 CIAiKscspgHGIsIsN~tsvGSlG-----------sy~~~~dV~NItV~N~t~~~Gh---------GISIGS~~~~ng~  646 (928)
                        =|.     ++--..++||++..-..           +......-....|.||++....         -.-.|..|...+.
  T Consensus       158 FIf-----G~~~a~f~~c~i~~~~~~~~~~~~itA~~r~~~~~~~G~vf~~c~i~~~~~~~~~~~~~~~yLGRpW~~~sr  232 (319)
  T 1gq8_A          158 FIF-----GNAAVVLQDCDIHARRPGSGQKNMVTAQGRTDPNQNTGIVIQKSRIGATSDLQPVQSSFPTYLGRPWKEYSR  232 (319)
  T ss_dssp             CEE-----ESCEEEEESCEEEECCCSTTCCEEEEEECCCSTTCCCEEEEESCEEEECTTTGGGGGGSCEEEECCSSTTCE
  T ss_pred             EEe-----cCCcEEEEeeEEEEecCCCCCceEEEeCCCCCCCCCceEEEECCEEecCCCccccccceeEEecccCCCcce


  Q ss_pred             ccceeecccEEEEEEECCCcCceeEEeEEEecCccccc
  Q Sun_Sep_08_09:  647 NEVTTFDVVGARVPARDARPYTTPTANIGMQSGGIKNS  684 (928)
  Q Consensus       647 N~Vtv~d~~GiRIKTw~G~~~NVTFeNI~m~nggV~~P  684 (928)
                                              ++|.|-.|.+  +=+|
  T Consensus       233 ----------------------~v~~~t~~~~--~I~p  246 (319)
  T 1gq8_A          233 ----------------------TVVMQSSITN--VINP  246 (319)
  T ss_dssp             ----------------------EEEESCEECT--TBCT
  T ss_pred             ----------------------EEEEeccCCC--cccc


  No 46 
>2pyg_A Poly(beta-D-mannuronate) C5 epimerase 4; beta-helix, isomerase; 2.10A {Azotobacter vinelandii} PDB:
   2pyh _A*
  Probab=94.34  E-value=0.62  Score=50.47  Aligned_cols=128  Identities=10%  Similarity=0.073  Sum_probs=0.0

  Q ss_pred             ecceEEEEeeEEEcC-----CCccccccccccceEEEE--------eecCeEEEeEEEecCC------------------
  Q Sun_Sep_08_09:  515 DVRNCTFSDIDFGAT-----RFGRWEELGRATYSIYWN--------KFNECRFAGMYAKTDI------------------  563 (928)
  Q Consensus       515 ~~tNVtIsgItI~NS-----P~g~w~aI~v~~fhv~wn--------~s~NVtI~nItIda~s------------------  563 (928)
                        .+.+..+++|+|.-.     .          ...-.|.        .+++++|++++|.+..                  
  T Consensus        96 ~~~~~~~~~~~I~G~~~~~~G----------~idGw~~~~~~~~~~~~~nv~I~~~~i~n~~~~gi~~~~~~~~~~i~n~  165 (377)
  T 2pyg_A           96 ETSNFGMRDLTLDGNRDNTSG----------KVDGWFNGYIPGGDGADRDVTIERVEVREMSGYGFDPHEQTINLTIRDS  165 (377)
  T ss_dssp             CCEEEEEEEEEEECCGGGCBS----------CEEEEEECSCTTSSCCEEEEEEEEEEEECCSSCSEEECSSEEEEEEESC
  T ss_pred             cceEEEEEEEEEECCCccCCc----------cccceecccCccccccccceEEEeEEEEecccceEEeecccCCeEEEeE


  Q ss_pred             --CCcCCCceeeeccccEEEEec------CCEEEEeecCCCceEEEeCCEEecccccccCC-------cceEeeEEEEEE
  Q Sun_Sep_08_09:  564 --DSANFNSNVFDSCELRRRLDT------DEAIFYFYETPNHKAVFSGTTFIGCDASYTAV-------FKVVDPHITWAV  628 (928)
  Q Consensus       564 --~s~NTDGIDI~~S~NVtI~Ns------DDCIAiKscspgHGIsIsN~tsvGSlGsy~~~-------~dV~NItV~N~t  628 (928)
                          ...+.|||.+..|++++|.++      +|+|.+..  +++++.|+|+.+.+........       ....+++|+++.
  T Consensus       166 ~~~~~~~dGI~~~~s~~~~i~~N~~~~~~~~GI~~~~--~s~~v~I~nN~i~~~~~g~~~~~~g~~~~~~s~nv~i~~N~  243 (377)
  T 2pyg_A          166 VAHDNGLDGFVADYLVDSVFENNVAYANDRHGFNVVT--STHDFVMTNNVAYGNGSSGLVVQRGLEDLALPSNILIDGGA  243 (377)
  T ss_dssp             EEESCSSCSEEEESEEEEEEESCEEESCSSCSEEEET--TCEEEEEESCEEESCSSCSEEEECCSSCCCCCEEEEEESCE
  T ss_pred             EeecCCCCceeEeccCCcEEECcEEEccccCcEEEEe--ccCCeEEECCEEECccCceEEEeccccCCCCCccEEEECCE


  Q ss_pred             EEcCCceeeccccccCCcccceeecccEEEEEEECCCcCceeEEeEEEec
  Q Sun_Sep_08_09:  629 VWVGGFIDSGSKWFADGSNEVTTFDVVGARVPARDARPYTTPTANIGMQS  678 (928)
  Q Consensus       629 ~~~GhGISIGS~~~~ng~N~Vtv~d~~GiRIKTw~G~~~NVTFeNI~m~n  678 (928)
                        ++            .+...        |+.+++    ..+++++|..+.+
  T Consensus       244 ~~------------~n~~~--------Gi~~~~----~~~v~i~~N~i~~  269 (377)
  T 2pyg_A          244 YY------------DNARE--------GVLLKM----TSDITLQNADIHG  269 (377)
  T ss_dssp             EE------------SCSSC--------SEEEEE----EEEEEEESCEEES
  T ss_pred             EE------------cCccC--------ceEecc----ccCeEEECCEEEC


  No 47 
>1idk_A Pectin lyase A; signal, glycoprotein, multigene family; 1.93A {Aspergillus niger} SCOP: b.80.1.2 PDB:
   1idj _A
  Probab=94.24  E-value=0.31  Score=54.25  Aligned_cols=154  Identities=8%  Similarity=-0.009  Sum_probs=0.0

  Q ss_pred             eeEecCCeEEEec--cceeeechhhcccCCCCCCCcEEEEe-ecceEEEEeeEEEc------CCCccccccccccceEEE
  Q Sun_Sep_08_09:  476 SVVHGNGAIITGN--SVTLLGWRKVKASGLKFSVSEYVTLM-DVRNCTFSDIDFGA------TRFGRWEELGRATYSIYW  546 (928)
  Q Consensus       476 ~LI~GsNItItG~--~GtIDGW~~~~~~g~~~~RP~lI~f~-~~tNVtIsgItI~N------SP~g~w~aI~v~~fhv~w  546 (928)
                        +|..++|.+|.|.  .+.|.|..              |++. +++|+.|++|+|.+      ..          .-.+..
  T Consensus       103 ~l~v~snkTI~G~G~~~~i~G~g--------------l~i~~~a~NVIIrnL~i~~~~~~~~~g----------~DaI~i  158 (359)
  T 1idk_A          103 GITVTSNKSLIGEGSSGAIKGKG--------------LRIVSGAENIIIQNIAVTDINPKYVWG----------GDAITL  158 (359)
  T ss_dssp             CEEECSSEEEEECTTTCEEESCC--------------EEECTTCEEEEEESCEEEEECTTEETS----------CCSEEE
  T ss_pred             eEEeCCCceEEEecCCeEEecce--------------EEEecCCCcEEEeCeEEEccccccccc----------CCceee


  Q ss_pred             EeecCeEEEeEEEecCCCCcCCCcee---eeccccEEEEec--CCEE------------EEeecCCCceEEEeCCEEecc
  Q Sun_Sep_08_09:  547 NKFNECRFAGMYAKTDIDSANFNSNV---FDSCELRRRLDT--DEAI------------FYFYETPNHKAVFSGTTFIGC  609 (928)
  Q Consensus       547 n~s~NVtI~nItIda~s~s~NTDGID---I~~S~NVtI~Ns--DDCI------------AiKscspgHGIsIsN~tsvGS  609 (928)
                        ..++||-|+++++..     ..|+.-   ..++++|||++|  ++.-            ...-.+.++.+.+.+..+...
  T Consensus       159 ~~s~nVwIDHcs~s~-----~~d~~~~~g~~~s~~VTISnn~f~~~~~~s~~~~G~h~~~~~L~G~sd~vT~hhN~f~~~  233 (359)
  T 1idk_A          159 DDCDLVWIDHVTTAR-----IGRQHYVLGTSADNRVSLTNNYIDGVSDYSATCDGYHYWAIYLDGDADLVTMKGNYIYHT  233 (359)
  T ss_dssp             CSCEEEEEESCEEEE-----ESSCSEEECCCTTCEEEEESCEEECBCSCBTTSSSBBSCCEEECCSSCEEEEESCEEESB
  T ss_pred             cCCCcEEEEeeEeec-----CCCCcEEecccCcceEEEECcEecCCcccccccCccccceEEEEecCCCeEEEceEeecC


  Q ss_pred             cccccCCcceEeeEEEEEEEEcCCceeeccccccCCcccceeecccEEEEEEECCCcCceeEEeEEEecCccccc
  Q Sun_Sep_08_09:  610 DASYTAVFKVVDPHITWAVVWVGGFIDSGSKWFADGSNEVTTFDVVGARVPARDARPYTTPTANIGMQSGGIKNS  684 (928)
  Q Consensus       610 lGsy~~~~dV~NItV~N~t~~~GhGISIGS~~~~ng~N~Vtv~d~~GiRIKTw~G~~~NVTFeNI~m~nggV~~P  684 (928)
                        .+.-+....-..+++.|..++.-.+..++.   ..+..                     |.+|+-.+++  .++|
  T Consensus       234 ~~R~Pr~r~g~~~hv~NN~~~n~~~~~i~~---~~~~~---------------------i~~e~N~F~~--~~~p  282 (359)
  T 1idk_A          234 SGRSPKVQDNTLLHAVNNYWYDISGHAFEI---GEGGY---------------------VLAEGNVFQN--VDTV  282 (359)
  T ss_dssp             CSCTTEECTTCEEEEESCEEEEEEEEEEEE---CTTCE---------------------EEEESCEEEE--EEEE
  T ss_pred             cccCccccCCceEEEECCEEecccceEEec---cCCcE---------------------EEEEccEEEC--CCCc


  No 48 
>1qcx_A Pectin lyase B; beta-helix protein, plant cell WALL; 1.70A {Aspergillus niger} SCOP: b.80.1.2
  Probab=94.11  E-value=0.4  Score=53.34  Aligned_cols=152  Identities=9%  Similarity=0.006  Sum_probs=0.0

  Q ss_pred             eEecCCeEEEeccc---eeeechhhcccCCCCCCCcEEEEe-ecceEEEEeeEEEcCCCcccccccccc------ceEEE
  Q Sun_Sep_08_09:  477 VVHGNGAIITGNSV---TLLGWRKVKASGLKFSVSEYVTLM-DVRNCTFSDIDFGATRFGRWEELGRAT------YSIYW  546 (928)
  Q Consensus       477 LI~GsNItItG~~G---tIDGW~~~~~~g~~~~RP~lI~f~-~~tNVtIsgItI~NSP~g~w~aI~v~~------fhv~w  546 (928)
                        +..++|.+|.|. |   +|.|..              |++. +++||.|++|+|.+..          .      -.+..
  T Consensus       104 i~v~snkTI~G~-g~~~~I~G~g--------------l~i~~~a~NVIIrnl~i~~~~----------~~~~~~~DaI~i  158 (359)
  T 1qcx_A          104 ITVNSNKSIVGQ-GTKGVIKGKG--------------LRVVSGAKNVIIQNIAVTDIN----------PKYVWGGDAITV  158 (359)
  T ss_dssp             EECCSSEEEEEC-TTCCEEESCC--------------EEEETTCCCEEEESCEEEEEC----------TTEETSCCSEEE
  T ss_pred             EEeCCCceEEec-CCceEEecce--------------EEEecCCCCEEEeCcEEEecC----------CcccccCceeEe


  Q ss_pred             EeecCeEEEeEEEecCCCCcCCCcee---eeccccEEEEec--CCE------------EEEeecCCCceEEEeCCEEecc
  Q Sun_Sep_08_09:  547 NKFNECRFAGMYAKTDIDSANFNSNV---FDSCELRRRLDT--DEA------------IFYFYETPNHKAVFSGTTFIGC  609 (928)
  Q Consensus       547 n~s~NVtI~nItIda~s~s~NTDGID---I~~S~NVtI~Ns--DDC------------IAiKscspgHGIsIsN~tsvGS  609 (928)
                        ..++||-|+++++..     ..|+.-   ...+++|+|++|  ++.            -..--.+.+..+++.+..+...
  T Consensus       159 ~~s~nvwIDHcs~s~-----~~d~~~~~~~~~s~~vTISnn~f~~~~~~s~~~~G~H~~~~~l~G~sd~vT~~~N~f~~~  233 (359)
  T 1qcx_A          159 DDSDLVWIDHVTTAR-----IGRQHIVLGTSADNRVTISYSLIDGRSDYSATCNGHHYWGVYLDGSNDMVTLKGNYFYNL  233 (359)
  T ss_dssp             ESCCCEEEESCEEEE-----ESSCSEEECSSCCEEEEEESCEEECBCSSBTTSSSBBSCCEEECCSSEEEEEESCEEESB
  T ss_pred             cCCceEEEEeeEeec-----cCcCceeecccccccEEEECcEecCCccccccCcccccceeEEecCCCCeehcccEeccC


  Q ss_pred             cccccCCcceEeeEEEEEEEEcCCceeeccccccCCcccceeecccEEEEEEECCCcCceeEEeEEEecCccccc
  Q Sun_Sep_08_09:  610 DASYTAVFKVVDPHITWAVVWVGGFIDSGSKWFADGSNEVTTFDVVGARVPARDARPYTTPTANIGMQSGGIKNS  684 (928)
  Q Consensus       610 lGsy~~~~dV~NItV~N~t~~~GhGISIGS~~~~ng~N~Vtv~d~~GiRIKTw~G~~~NVTFeNI~m~nggV~~P  684 (928)
                        .++-+-...-..+++.|..++.-.+..++.   ..+..                     |.+|+-.+++  .++|
  T Consensus       234 ~~R~Pr~r~~~~~hv~NN~~~n~~~~a~~~---~~~~~---------------------i~~e~N~F~~--~~~~  282 (359)
  T 1qcx_A          234 SGRMPKVQGNTLLHAVNNLFHNFDGHAFEI---GTGGY---------------------VLAEGNVFQD--VNVV  282 (359)
  T ss_dssp             CSCTTEECSSEEEEEESCEEEEEEEEEEEE---CTTEE---------------------EEEESCEEEE--EEEE
  T ss_pred             cccCceecCCceEEEEccEEECccCeEEec---CCCce---------------------EEEEeeEEEC--CCcc


  No 49 
>1air_A Pectate lyase C, PELC; pectate cleavage, pectinolyitc activity, trans-elimination; 2.20A {Erwinia
  chrysanthemi} SCOP: b.80.1.1 PDB:  1o88 _A  1o8d _A  1o8e _A  1o8f _A  1o8g _A  1o8h _A  1o8i _A  1o8j _A  1o8k _A  1o8l _A  1o8m _A  1plu _A
   2pec _A  2ewe _A*
  Probab=94.10  E-value=0.82  Score=50.77  Aligned_cols=157  Identities=8%  Similarity=-0.099  Sum_probs=0.0

  Q ss_pred             cCCeEEEeccceeeechhhcccCCCCCCCcEEEEeecceEEEEeeEEEcCCCccccccccccceEEEEeecCeEEEeEEE
  Q Sun_Sep_08_09:  480 GNGAIITGNSVTLLGWRKVKASGLKFSVSEYVTLMDVRNCTFSDIDFGATRFGRWEELGRATYSIYWNKFNECRFAGMYA  559 (928)
  Q Consensus       480 GsNItItG~~GtIDGW~~~~~~g~~~~RP~lI~f~~~tNVtIsgItI~NSP~g~w~aI~v~~fhv~wn~s~NVtI~nItI  559 (928)
                        +.|++|.|.              .....-.-|++.+++|+.|++|+|...|...|.     .-.+....++||-|+++.+
  T Consensus        88 ~sn~TI~G~--------------~~~~~g~gl~i~~~~NVIIrnl~i~~~~~~~~~-----~DaI~i~~s~nVWIDH~s~  148 (353)
  T 1air_A           88 TKGITIIGA--------------NGSSANFGIWIKKSSDVVVQNMRIGYLPGGAKD-----GDMIRVDDSPNVWVDHNEL  148 (353)
  T ss_dssp             CSCEEEEEC--------------TTCCBSSEEEEESCCSEEEESCEEESCSCGGGT-----CCSEEEESCCSEEEESCEE
  T ss_pred             CCCEEEEec--------------cCCCCCceEEEeccCcEEEeccEEEeCCCCCCC-----CCeEEeeCCCcEEEEeeEE


  Q ss_pred             ecCCCCcCC--------Cce-eee-ccccEEEEec----CCEEEEeecCCCce---EEEeCCEEecccccccCCcceE--
  Q Sun_Sep_08_09:  560 KTDIDSANF--------NSN-VFD-SCELRRRLDT----DEAIFYFYETPNHK---AVFSGTTFIGCDASYTAVFKVV--  620 (928)
  Q Consensus       560 da~s~s~NT--------DGI-DI~-~S~NVtI~Ns----DDCIAiKscspgHG---IsIsN~tsvGSlGsy~~~~dV~--  620 (928)
                        ......-..        ||. |+. .+++|||++|    -+...+...+.+..   +.+.++.+-....+-+   .++  
  T Consensus       149 s~~~~~~~g~~~~~~~~DGl~di~~~s~~VTISnn~f~~h~k~~LiG~sd~~~g~~vT~hhN~f~~~~~R~P---r~r~G  225 (353)
  T 1air_A          149 FAANHECDGTPDNDTTFESAVDIKGASNTVTVSYNYIHGVKKVGLDGSSSSDTGRNITYHHNYYNDVNARLP---LQRGG  225 (353)
  T ss_dssp             ECCSCCCTTCGGGCCSSCCSEEEESSCCEEEEESCEEEEEEECCEESSSTTCCCCEEEEESCEEEEEEECSC---EEESS
  T ss_pred             ecCCcccccccccccccccceeeecccCcEEEEeeEEcCCCceeEECCCcCCCCceEEEEceEEcCCcCCCC---CCcCc


  Q ss_pred             eeEEEEEEEEcCCceeeccccccCCcccceeecccEEEEEEECCCcCceeEEeEEEecCccccc
  Q Sun_Sep_08_09:  621 DPHITWAVVWVGGFIDSGSKWFADGSNEVTTFDVVGARVPARDARPYTTPTANIGMQSGGIKNS  684 (928)
  Q Consensus       621 NItV~N~t~~~GhGISIGS~~~~ng~N~Vtv~d~~GiRIKTw~G~~~NVTFeNI~m~nggV~~P  684 (928)
                        .+++.|..++.-.+..++.   ..+..                     |.+|+-.+++  +++|
  T Consensus       226 ~~Hv~NN~~~n~~~~~~~~---~~~~~---------------------i~~e~N~F~~--~~~p  263 (353)
  T 1air_A          226 LVHAYNNLYTNITGSGLNV---RQNGQ---------------------ALIENNWFEK--AINP  263 (353)
  T ss_dssp             EEEEESCEEEEESSCSEEE---ETTCE---------------------EEEESCEEEE--EESS
  T ss_pred             eEEEEccEEECCCCceecc---CCCcE---------------------EEEEceEEEC--CCCc


  No 50 
>2x6w_A Tail spike protein; viral protein, beta-helix, hydrolase; HET: RAM GLC GLA NAG NDG; 1.35A {Enterobacteria
  phage HK620} PDB:  2vji _A  2vjj _A*  2x85 _A*  2x6x _A*  2x6y _A*
  Probab=93.22  E-value=0.18  Score=59.62  Aligned_cols=113  Identities=7%  Similarity=-0.097  Sum_probs=0.0

  Q ss_pred             EEE---eecceEEEEeeE----EEcCCCccccccccccceEEEEeecCeEEEeEEEecCCCCcCCCceee-eccc--cEE
  Q Sun_Sep_08_09:  511 VTL---MDVRNCTFSDID----FGATRFGRWEELGRATYSIYWNKFNECRFAGMYAKTDIDSANFNSNVF-DSCE--LRR  580 (928)
  Q Consensus       511 I~f---~~~tNVtIsgIt----I~NSP~g~w~aI~v~~fhv~wn~s~NVtI~nItIda~s~s~NTDGIDI-~~S~--NVt  580 (928)
                        +.+   ..|+|++|+|++    +.++|.         .-.+       |+|.|++|.+     .-|+|-+ .+..  ++.
  T Consensus       201 I~iG~~~~c~NVtI~nvtfi~aI~sspN---------TDGI-------V~I~nc~I~t-----GDDCIAI~KSGs~~ni~  259 (600)
  T 2x6w_A          201 ITLGWNGYGSNCYVRKCRFINLVNSSVN---------ADHS-------TVYVNCPYSG-----VESCYFSMSSSFARNIA  259 (600)
  T ss_dssp             EEECBTTBEEEEEEESCEEECCCCCSSC---------CCEE-------EEEECSSSEE-----EESCEEECCCTTHHHHE
  T ss_pred             EEeCCCCCcccEEEeCeEEcceEecCCC---------CCEE-------EEEEeeEEec-----CCcEEEEecCCCcCCeE


  Q ss_pred             EEecCCEEEEeecCCCc-eEEEeCCEEecc---------------cccccCCcceEeeEEEEEEEEcCCceeeccccccC
  Q Sun_Sep_08_09:  581 RLDTDEAIFYFYETPNH-KAVFSGTTFIGC---------------DASYTAVFKVVDPHITWAVVWVGGFIDSGSKWFAD  644 (928)
  Q Consensus       581 I~NsDDCIAiKscspgH-GIsIsN~tsvGS---------------lGsy~~~~dV~NItV~N~t~~~GhGISIGS~~~~n  644 (928)
                        ++         .|.++| ||      ++||               ....+....++||+|+|+.|             .+
  T Consensus       260 ~e---------~~~~GHgGI------SIGSe~~ggV~NV~V~NrIKt~~G~GG~V~NItfeNI~m-------------~n  311 (600)
  T 2x6w_A          260 CS---------VQLHQHDTF------YRGSTVNGYCRGAYVVMHAAEAAGAGSYAYNMQVENNIA-------------VI  311 (600)
  T ss_dssp             EE---------EEECSSSEE------EESCEEEEESEEEEEEECGGGCTTTCSEEEEEEEESCEE-------------EE
  T ss_pred             EE---------EEcCCCCcE------EecccccCcEEEEEEEEEEEeecCCCceEEEEEEEEEEE-------------Ec


  Q ss_pred             CcccceeecccEEEEEEECCCcCceeEEeEEEecCccc
  Q Sun_Sep_08_09:  645 GSNEVTTFDVVGARVPARDARPYTTPTANIGMQSGGIK  682 (928)
  Q Consensus       645 g~N~Vtv~d~~GiRIKTw~G~~~NVTFeNI~m~nggV~  682 (928)
                        -..        .++|...+.......++||.++|  |.
  T Consensus       312 V~~--------~I~i~q~~~~~s~~~IsnItfkN--It  339 (600)
  T 2x6w_A          312 YGQ--------FVILGSDVTATVSGHLNDVIVSG--NI  339 (600)
  T ss_dssp             SSE--------EEEEEECBCSSCBCEEEEEEEES--CE
  T ss_pred             cce--------EEEeCCCCCCCCCceEEEEEEEe--EE


  No 51 
>1xg2_A Pectinesterase 1; protein-protein complex, beta helix,four helix bundle, hydrolase/hydrolase inhibitor
  complex; 1.90A {Solanum lycopersicum}
  Probab=91.98  E-value=1.8  Score=47.43  Aligned_cols=138  Identities=17%  Similarity=0.154  Sum_probs=0.0

  Q ss_pred             HHHHHHhCCE-------EEEcCCeEEEeeEEEcCCccccceeeeEecCCeEEEecc--ceeeechhhcccCCCCCCCcEE
  Q Sun_Sep_08_09:  441 FQKAFATCAS-------IFIPAGTYKVTDLTLDKSAYGEQQVSVVHGNGAIITGNS--VTLLGWRKVKASGLKFSVSEYV  511 (928)
  Q Consensus       441 IqaAI~aC~s-------VvVPaGtYlIg~VtLksnvYG~~~~~LI~GsNItItG~~--GtIDGW~~~~~~g~~~~RP~lI  511 (928)
                        ||+|++++..       |+|++|+|. ..|.+.           ....+|+|.|++  .++-=|......+.+..+...|
  T Consensus        18 Iq~AI~aap~~~~~~~~I~I~~G~Y~-E~V~I~-----------~~k~~Itl~G~g~~~tiI~~~~~~~~g~~t~~satv   85 (317)
  T 1xg2_A           18 LAEAVAAAPDKSKTRYVIYVKRGTYK-ENVEVA-----------SNKMNLMIVGDGMYATTITGSLNVVDGSTTFRSATL   85 (317)
  T ss_dssp             HHHHHHHSCSSCSSCEEEEECSEEEE-CCEEEC-----------TTSCSEEEEESCTTTEEEEECCCTTTTCCSGGGCSE
  T ss_pred             HHHHHhhcccCCCceEEEEEcCCEEe-eeeecC-----------CCCCcEEEEEcCCCCcEEEecccccCCCcccceeEE


  Q ss_pred             EEeecceEEEEeeEEEcCCCccccccccccceEEEEeecCeEEEeEEEecCCCCcCCCceeeeccccEEEEec-----CC
  Q Sun_Sep_08_09:  512 TLMDVRNCTFSDIDFGATRFGRWEELGRATYSIYWNKFNECRFAGMYAKTDIDSANFNSNVFDSCELRRRLDT-----DE  586 (928)
  Q Consensus       512 ~f~~~tNVtIsgItI~NSP~g~w~aI~v~~fhv~wn~s~NVtI~nItIda~s~s~NTDGIDI~~S~NVtI~Ns-----DD  586 (928)
                        .+ ...+++++||+|+|+. +....--+.    +-...+++.|.|+.+..     +-|++-..+.+. .++||     -|
  T Consensus        86 ~v-~a~~f~~~~lt~~Nt~-g~~~~qAvA----l~v~~d~~~f~~c~f~g-----~QDTLy~~~~r~-~~~~c~I~G~vD  153 (317)
  T 1xg2_A           86 AA-VGQGFILQDICIQNTA-GPAKDQAVA----LRVGADMSVINRCRIDA-----YQDTLYAHSQRQ-FYRDSYVTGTVD  153 (317)
  T ss_dssp             EE-CSTTCEEESCEEEECC-CGGGCCCCS----EEECCTTEEEESCEEEC-----STTCEEECSSEE-EEESCEEEESSS
  T ss_pred             EE-ECCCEEEEEeEEeccc-CCccCceEE----EEEeCCcEEEEEeEeCc-----cccceeecCccE-EEEeeEEEecee


  Q ss_pred             EEEEeecCCCceEEEeCCEEe
  Q Sun_Sep_08_09:  587 AIFYFYETPNHKAVFSGTTFI  607 (928)
  Q Consensus       587 CIAiKscspgHGIsIsN~tsv  607 (928)
                        =|.     ++--..++||++.
  T Consensus       154 FIf-----G~~~avf~~c~i~  169 (317)
  T 1xg2_A          154 FIF-----GNAAVVFQKCQLV  169 (317)
  T ss_dssp             CEE-----ECCEEEEESCEEE
  T ss_pred             EEc-----CCceEEEeeeEEE


  No 52 
>1dbg_A Chondroitinase B; beta helix, polysaccharide lyase, dematan sulfate; HET: MAN RAM GCU MXY G4D BGC; 1.70A
  {Pedobacter heparinus} SCOP: b.80.1.4 PDB:  1dbo _A*  1ofl _A*  1ofm _A*
  Probab=91.19  E-value=2  Score=49.81  Aligned_cols=188  Identities=11%  Similarity=0.046  Sum_probs=0.0

  Q ss_pred             ccHHHHHHHHHhCCE---EEEcCCeEEEeeEEE------cCCc----cccceeeeEecCCeEEEeccceeee--chhhcc
  Q Sun_Sep_08_09:  436 DDTAAFQKAFATCAS---IFIPAGTYKVTDLTL------DKSA----YGEQQVSVVHGNGAIITGNSVTLLG--WRKVKA  500 (928)
  Q Consensus       436 DDT~AIqaAI~aC~s---VvVPaGtYlIg~VtL------ksnv----YG~~~~~LI~GsNItItG~~GtIDG--W~~~~~  500 (928)
                        .+...||+|++++..   |++++|+|.-..+.+      ...+    +++....+.....++|.|..=+|.|  ...+..
  T Consensus        29 ~~~~~Lq~Ai~~A~pGDtI~L~~GtY~~~~i~i~~sGt~~~pItl~~~~~~~~vi~G~~~l~i~g~~v~i~GL~i~~~~~  108 (506)
  T 1dbg_A           29 ASNETLYQVVKEVKPGGLVQIADGTYKDVQLIVSNSGKSGLPITIKALNPGKVFFTGDAKVELRGEHLILEGIWFKDGNR  108 (506)
  T ss_dssp             CSHHHHHHHHHHCCTTCEEEECSEEEETCEEEECCCCBTTBCEEEEESSTTSEEEEESCEEEECSSSEEEESCEEEEECC
  T ss_pred             CCHHHHHHHHHhCCCCCEEEECCCEEecceEEEecCCcCCCCEEEECCCCCccEEeCCceEEEEcCCEEEECeEEECCCc


  Q ss_pred             cCCCC--CCCcEEEEeecceEEEEeeEEEcCCCc--cccc-------cccccceEEEEeecCeEEEeEEEecCCCCcCCC
  Q Sun_Sep_08_09:  501 SGLKF--SVSEYVTLMDVRNCTFSDIDFGATRFG--RWEE-------LGRATYSIYWNKFNECRFAGMYAKTDIDSANFN  569 (928)
  Q Consensus       501 ~g~~~--~RP~lI~f~~~tNVtIsgItI~NSP~g--~w~a-------I~v~~fhv~wn~s~NVtI~nItIda~s~s~NTD  569 (928)
                        .-...  ..+..+.+. .++++|++.+|.+..++  .|..       +          ..++.+|++.+|.........+
  T Consensus       109 ~~~~~~~~~~~~iav~-G~~~~I~nn~I~~~~~gd~i~i~~~~~~~~l----------~g~~n~I~~N~I~Gk~~~G~~i  177 (506)
  T 1dbg_A          109 AIQAWKSHGPGLVAIY-GSYNRITACVFDCFDEANSAYITTSLTEDGK----------VPQHCRIDHCSFTDKITFDQVI  177 (506)
  T ss_dssp             CTTTCCTTSCCSEEEC-SSSCEEESCEEESCCSSCSCSEEECCCTTCC----------CCCSCEEESCEEECCCSSSCSE
  T ss_pred             ceeeeecccccceEEe-cCCeEEEeeEEEcCCCCceeeEeecccceee----------eccccEEECcEEECCcCcceEE


  Q ss_pred             ----ceeeec-------cccEEEEec-----------CCEEEEe-ecCCCceEEEeCCEEecccccccCCcceE-eeEEE
  Q Sun_Sep_08_09:  570 ----SNVFDS-------CELRRRLDT-----------DEAIFYF-YETPNHKAVFSGTTFIGCDASYTAVFKVV-DPHIT  625 (928)
  Q Consensus       570 ----GIDI~~-------S~NVtI~Ns-----------DDCIAiK-scspgHGIsIsN~tsvGSlGsy~~~~dV~-NItV~  625 (928)
                            |+++++       +.+..|+++           -+++-+. +-+..++..|++..+..+.+.+.....-+ +.+|+
  T Consensus       178 ~gnngI~l~~~~~~~~~~~~~~I~nN~f~~~~~~~N~~e~iR~G~h~m~s~~~~VenN~f~~~~gg~aim~skS~~n~i~  257 (506)
  T 1dbg_A          178 NLNNTARAIKDGSVGGPGMYHRVDHCFFSNPQKPGNAGGGIRIGYYRNDIGRCLVDSNLFMRQDSEAEIITSKSQENVYY  257 (506)
  T ss_dssp             EECSSCCCSCCCSCCCCCCCCEEESCEEEECCCSSSCCCSEEECSSTTCBCCCEEESCEEEEECSSSEEEEEESBSCEEE
  T ss_pred             ecCceeEeccCcccccccCCeEEeCcEEcccccCCCccccEEEEEEecccCCcEEECCEEEeccCcEEEEEEecCCEEEE


  Q ss_pred             EEEEEcCCc
  Q Sun_Sep_08_09:  626 WAVVWVGGF  634 (928)
  Q Consensus       626 N~t~~~GhG  634 (928)
                        +.+++...|
  T Consensus       258 ~N~~~~~~g  266 (506)
  T 1dbg_A          258 GNTYLNCQG  266 (506)
  T ss_dssp             SCEEESCSS
  T ss_pred             CCEEEcccC


  No 53 
>1pxz_A Major pollen allergen JUN A 1; parallel beta-helix, cedar pollen; 1.70A {Juniperus ashei} SCOP: b.80.1.1
    Probab=90.09  E-value=0.91  Score=50.23  Aligned_cols=89  Identities=7%  Similarity=0.016  Sum_probs=0.0

  Q ss_pred             CCCcEEEEeecceEEEE-------eeEEEcCCCcccccccccc--------ceEEEEeecCeEEEeEEEecCC-------
  Q Sun_Sep_08_09:  506 SVSEYVTLMDVRNCTFS-------DIDFGATRFGRWEELGRAT--------YSIYWNKFNECRFAGMYAKTDI-------  563 (928)
  Q Consensus       506 ~RP~lI~f~~~tNVtIs-------gItI~NSP~g~w~aI~v~~--------fhv~wn~s~NVtI~nItIda~s-------  563 (928)
                        .+|+.|.|....-+.++       +++|.-..          .        .++.+..++||.|+||+|....       
  T Consensus        65 ~~P~~Ivf~~~g~I~l~~~l~V~sn~TI~G~g----------a~~~i~G~G~gi~i~~a~NVIIrnl~i~~~~~~~~~~I  134 (346)
  T 1pxz_A           65 EKALWIIFSQNMNIKLKMPLYVAGHKTIDGRG----------ADVHLGNGGPCLFMRKVSHVILHSLHIHGCNTSVLGDV  134 (346)
  T ss_dssp             SSCEEEEESSCEEECCSSCEECCSSEEEECTT----------SCEEEETTSCCEEEESCEEEEEESCEEECCCCCCSEEE
  T ss_pred             CCCeEEEEcCCcEEecCccEEecCCeEEEccC----------CceEEeCCcceEEEEccCCEEEEeeEEEeeccCCCceE


  Q ss_pred             -----------CCcCCCceeeeccccEEEEec------CCEEEEeecCCCceEEEeCCEE
  Q Sun_Sep_08_09:  564 -----------DSANFNSNVFDSCELRRRLDT------DEAIFYFYETPNHKAVFSGTTF  606 (928)
  Q Consensus       564 -----------~s~NTDGIDI~~S~NVtI~Ns------DDCIAiKscspgHGIsIsN~ts  606 (928)
                                   ...+.|||.+.+|++|.|.+|      |.|+.++.  +.+++.|+||.+
  T Consensus       135 ~~~~~~~~g~~~~~~~DaI~i~~s~nVwIDHcs~s~~~Dg~id~~~--~s~~vTISnn~f  192 (346)
  T 1pxz_A          135 LVSESIGVEPVHAQDGDAITMRNVTNAWIDHNSLSDCSDGLIDVTL--GSTGITISNNHF  192 (346)
  T ss_dssp             EEETTTEEEEECCCCCCSEEEESCEEEEEESCEEECCSSEEEEEES--SCEEEEEESCEE
  T ss_pred             EeccCcccccccCCCCCEEEEecCceEEEEeeEEecCCCCcEeecc--CcceEEEEeeEE


  No 54 
>1vbl_A Pectate lyase 47; PL 47, thermostable, bacillus subtilis, pectin, calcium ION; 1.91A {Bacillus SP}
  Probab=88.15  E-value=1.9  Score=48.89  Aligned_cols=104  Identities=10%  Similarity=0.052  Sum_probs=0.0

  Q ss_pred             EEEeecceEEEEee----EEEcCCCccccccccccceEEEEeecCeEEEeEEEecCCC---------------CcCCCce
  Q Sun_Sep_08_09:  511 VTLMDVRNCTFSDI----DFGATRFGRWEELGRATYSIYWNKFNECRFAGMYAKTDID---------------SANFNSN  571 (928)
  Q Consensus       511 I~f~~~tNVtIsgI----tI~NSP~g~w~aI~v~~fhv~wn~s~NVtI~nItIda~s~---------------s~NTDGI  571 (928)
                        +.+.-.+|.+|-|.    .|....             +.+..++||.|+||+|.....               ..+.|+|
  T Consensus       126 ~~i~v~snkTI~G~G~~~~i~g~g-------------l~i~~~~NVIIrNl~i~~~~~~~p~~~p~~~~~~~~~~~~DaI  192 (416)
  T 1vbl_A          126 IMVYVGSNTSIIGVGKDAKIKGGG-------------FLIKNVDNVIIRNIEFEAPLDYFPEWDPTDGTLGEWNSEYDSI  192 (416)
  T ss_dssp             HEEECCSSEEEEECTTCCEEESCE-------------EEEESCEEEEEESCEEECCCCSSCEEETTSTTTCEEECCCCSE
  T ss_pred             eEEEeCCCeeEEecCCCeEEecCE-------------EEeecCceEEEeCeEEEcCccccccccccccccccccCCCceE


  Q ss_pred             eeeccccEEEEec-----------------------CCEEEEeecCCCceEEEeCCE--------EecccccccCCcceE
  Q Sun_Sep_08_09:  572 VFDSCELRRRLDT-----------------------DEAIFYFYETPNHKAVFSGTT--------FIGCDASYTAVFKVV  620 (928)
  Q Consensus       572 DI~~S~NVtI~Ns-----------------------DDCIAiKscspgHGIsIsN~t--------svGSlGsy~~~~dV~  620 (928)
                        .+.+++||.|.+|                       |.|+-++.  +.+.|.|+||.        ++|+.-++.......
  T Consensus       193 ~i~~s~nVWIDHcs~s~~~~~d~~~~~~~Gr~~~~~DGl~Di~~--~s~~VTISnn~f~~h~k~~LiG~sd~~~~d~g~~  270 (416)
  T 1vbl_A          193 SIEGSSHIWIDHNTFTDGDHPDRSLGTYFGRPFQQHDGALDIKN--SSDFITISYNVFTNHDKVTLIGASDSRMADSGHL  270 (416)
  T ss_dssp             EEESCEEEEEESCEEECTTCCGGGSCEETTEECCCCCCSEEEES--SCEEEEEESCEEEEEEECCEECSCTTCGGGTTCC
  T ss_pred             EecCCceEEEEccEEecCCCcccccccccCcceeecccceeeec--CCCcEEEEeeEEcCCCceeEeCCCCCCcccCCce


  Q ss_pred             eeEEEEEEE
  Q Sun_Sep_08_09:  621 DPHITWAVV  629 (928)
  Q Consensus       621 NItV~N~t~  629 (928)
                        .|++.++.+
  T Consensus       271 ~VT~hhN~f  279 (416)
  T 1vbl_A          271 RVTLHHNYY  279 (416)
  T ss_dssp             CEEEESCEE
  T ss_pred             EEEEECcEe


  No 55 
>1air_A Pectate lyase C, PELC; pectate cleavage, pectinolyitc activity, trans-elimination; 2.20A {Erwinia
  chrysanthemi} SCOP: b.80.1.1 PDB:  1o88 _A  1o8d _A  1o8e _A  1o8f _A  1o8g _A  1o8h _A  1o8i _A  1o8j _A  1o8k _A  1o8l _A  1o8m _A  1plu _A
   2pec _A  2ewe _A*
  Probab=88.05  E-value=3.2  Score=46.14  Aligned_cols=108  Identities=11%  Similarity=-0.019  Sum_probs=0.0

  Q ss_pred             CCcEEEEee-cceEEEEeeEEEcCCCccccccccccceEEEEeecCeEEEeEEEecCC-CCcCCCceeeeccccEEEEec
  Q Sun_Sep_08_09:  507 VSEYVTLMD-VRNCTFSDIDFGATRFGRWEELGRATYSIYWNKFNECRFAGMYAKTDI-DSANFNSNVFDSCELRRRLDT  584 (928)
  Q Consensus       507 RP~lI~f~~-~tNVtIsgItI~NSP~g~w~aI~v~~fhv~wn~s~NVtI~nItIda~s-~s~NTDGIDI~~S~NVtI~Ns  584 (928)
                        ..+-+++.. ..|.+|-+.   ..|        ....++.+..++||.|+||+|.... ...+.|+|.+.+++||.|.+|
  T Consensus        78 ~~~~~~i~~~~sn~TI~G~---~~~--------~~g~gl~i~~~~NVIIrnl~i~~~~~~~~~~DaI~i~~s~nVWIDH~  146 (353)
  T 1air_A           78 DPRGVEIKEFTKGITIIGA---NGS--------SANFGIWIKKSSDVVVQNMRIGYLPGGAKDGDMIRVDDSPNVWVDHN  146 (353)
  T ss_dssp             CCCEEEEESBCSCEEEEEC---TTC--------CBSSEEEEESCCSEEEESCEEESCSCGGGTCCSEEEESCCSEEEESC
  T ss_pred             CCCceEEEecCCCEEEEec---cCC--------CCCceEEEeccCcEEEeccEEEeCCCCCCCCCeEEeeCCCcEEEEee


  Q ss_pred             ------CCEE-----------EEeecCCCceEEEeCCE--------EecccccccCCcceEeeEEEEEEE
  Q Sun_Sep_08_09:  585 ------DEAI-----------FYFYETPNHKAVFSGTT--------FIGCDASYTAVFKVVDPHITWAVV  629 (928)
  Q Consensus       585 ------DDCI-----------AiKscspgHGIsIsN~t--------svGSlGsy~~~~dV~NItV~N~t~  629 (928)
                              |+|.           .+-...+.+.|.|+||.        ++|+.-++..    .+|++.++.+
  T Consensus       147 s~s~~~~~~~g~~~~~~~~DGl~di~~~s~~VTISnn~f~~h~k~~LiG~sd~~~g----~~vT~hhN~f  212 (353)
  T 1air_A          147 ELFAANHECDGTPDNDTTFESAVDIKGASNTVTVSYNYIHGVKKVGLDGSSSSDTG----RNITYHHNYY  212 (353)
  T ss_dssp             EEECCSCCCTTCGGGCCSSCCSEEEESSCCEEEEESCEEEEEEECCEESSSTTCCC----CEEEEESCEE
  T ss_pred             EEecCCcccccccccccccccceeeecccCcEEEEeeEEcCCCceeEECCCcCCCC----ceEEEEceEE


  No 56 
>2nsp_A Pectinesterase A; michaelis complex, hydrolase; HET: M8C ADA; 1.70A {Erwinia chrysanthemi} PDB:  2nst _A*
   2nt6 _A*  2nt9 _A*  2ntp _A*  2ntb _A*  2ntq _A*  1qjv _A
  Probab=87.54  E-value=10  Score=41.97  Aligned_cols=141  Identities=13%  Similarity=0.106  Sum_probs=0.0

  Q ss_pred             HHHHHHhCCE------EEEcCCeEEEeeEEEcCCccccceeeeEecCCeEEEeccc----eeee-----chhhcccCCCC
  Q Sun_Sep_08_09:  441 FQKAFATCAS------IFIPAGTYKVTDLTLDKSAYGEQQVSVVHGNGAIITGNSV----TLLG-----WRKVKASGLKF  505 (928)
  Q Consensus       441 IqaAI~aC~s------VvVPaGtYlIg~VtLksnvYG~~~~~LI~GsNItItG~~G----tIDG-----W~~~~~~g~~~  505 (928)
                        ||+|++++..      |+|.+|+|. ..|.+..             .+|+|.|+ |    +|.+     .....+.+.+.
  T Consensus        21 Iq~Ai~aap~~~~~~~I~I~~G~Y~-E~V~I~k-------------~~Itl~G~-g~~~tiI~~~~~~~~~~~~g~~~gT   85 (342)
  T 2nsp_A           21 IADAIASAPAGSTPFVILIKNGVYN-ERLTITR-------------NNLHLKGE-SRNGAVIAAATAAGTLKSDGSKWGT   85 (342)
  T ss_dssp             HHHHHHTSCSSSSCEEEEECSEEEE-CCEEECS-------------TTEEEEES-CTTTEEEEECCCTTCBCTTSCBCHH
  T ss_pred             HHHHHHhcccCCCcEEEEEeCCEEE-EEEEEec-------------CeEEEEec-CCCCeEEEecccccccccccCcccc


  Q ss_pred             CCCcEEEEeecceEEEEeeEEEcCC-----------------Ccccccc--ccccceEEEEeecCeEEEeEEEecCCCCc
  Q Sun_Sep_08_09:  506 SVSEYVTLMDVRNCTFSDIDFGATR-----------------FGRWEEL--GRATYSIYWNKFNECRFAGMYAKTDIDSA  566 (928)
  Q Consensus       506 ~RP~lI~f~~~tNVtIsgItI~NSP-----------------~g~w~aI--~v~~fhv~wn~s~NVtI~nItIda~s~s~  566 (928)
                        .+...|.+ ..++++++||+|+|+.                 ..+..++  .++        .+++.|.++.+..     
  T Consensus        86 ~~satv~v-~a~~f~a~nlt~~Nt~~~~~~~~~~~~~~~~~~~~QAvAl~v~v~--------~d~~~f~~c~f~G-----  151 (342)
  T 2nsp_A           86 AGSSTITI-SAKDFSAQSLTIRNDFDFPANQAKSDSDSSKIKDTQAVALYVTKS--------GDRAYFKDVSLVG-----  151 (342)
  T ss_dssp             HHTCSEEE-CSBSCEEEEEEEEECCCHHHHHHSCTTCTTCCSCCCCCSEEECTT--------CBSEEEEEEEEEC-----
  T ss_pred             cceeEEEE-ECCCEEEEeeEEEccccccccccccccCCccccCCceEEEEEeec--------cCcEEEEeeEEec-----


  Q ss_pred             CCCceeeeccccEEEEec-----------------CCEEEEeec--------------------CCCceEEEeCCEEecc
  Q Sun_Sep_08_09:  567 NFNSNVFDSCELRRRLDT-----------------DEAIFYFYE--------------------TPNHKAVFSGTTFIGC  609 (928)
  Q Consensus       567 NTDGIDI~~S~NVtI~Ns-----------------DDCIAiKsc--------------------spgHGIsIsN~tsvGS  609 (928)
                        +-|.+-+.+ .+..++||                 ++|--.--.                    ....|+++.||++.+.
  T Consensus       152 ~QDTLy~~~-gr~~~~~c~I~G~vDFIFG~a~a~f~~c~i~~~~~~~~~~~~~~g~ItA~~~~~~~~~G~vf~~c~i~~~  230 (342)
  T 2nsp_A          152 YQATLYVSG-GRSFFSDCRISGTVDFIFGDGTALFNNCDLVSRYRADVKSGNVSGYLTAPSTNINQKYGLVITNSRVIRE  230 (342)
  T ss_dssp             STTCEEECS-SEEEEESCEEEESEEEEEESSEEEEESCEEEECCCTTSCTTSCCEEEEEECCBTTCSCCEEEESCEEEES
  T ss_pred             ccceEEECC-CCEEEEcCEEEeceEEEeCCceEEEecCEEEEecCcccccccCceEEEccCCCCCCCCEEEEEcCEEecC


  Q ss_pred             cc
  Q Sun_Sep_08_09:  610 DA  611 (928)
  Q Consensus       610 lG  611 (928)
                        .+
  T Consensus       231 ~~  232 (342)
  T 2nsp_A          231 SD  232 (342)
  T ss_dssp             ST
  T ss_pred             CC


  No 57 
>3vmv_A Pectate lyase; polysaccharide lyase family 1, beta-helix, pectolytic, polygalacturonate; 1.54A {Bacillus}
  PDB:  3vmw _A*
  Probab=87.53  E-value=3.2  Score=45.74  Aligned_cols=140  Identities=12%  Similarity=0.041  Sum_probs=0.0

  Q ss_pred             EEEeecceEEEEeeEEEcCCCccccccccccceEEEEe-ecCeEEEeEEEec----CCCCcCCCce-eeec-cccEEEEe
  Q Sun_Sep_08_09:  511 VTLMDVRNCTFSDIDFGATRFGRWEELGRATYSIYWNK-FNECRFAGMYAKT----DIDSANFNSN-VFDS-CELRRRLD  583 (928)
  Q Consensus       511 I~f~~~tNVtIsgItI~NSP~g~w~aI~v~~fhv~wn~-s~NVtI~nItIda----~s~s~NTDGI-DI~~-S~NVtI~N  583 (928)
                        |++.+++|+.|++|+|.+.....+.+|       .... ++||-|+++++..    .....-.||. |+.. |++|||++
  T Consensus        97 l~i~~a~NVIIrNl~i~~~~~~~~DaI-------~i~~~s~nVWIDH~s~s~~~~g~~~~~~~Dgl~di~~~s~~VTISn  169 (326)
  T 3vmv_A           97 IRLSNAHNIIIQNVSIHHVREGEGTAI-------EVTDDSKNVWIDHNEFYSEFPGNGDSDYYDGLVDMKRNAEYITVSW  169 (326)
  T ss_dssp             EEEESEEEEEEESCEEECCCSTTSCSE-------EEETTCEEEEEESCEEECCSSTTSCTTSSCCSEEECTTCEEEEEES
  T ss_pred             EEEEecceEEEECeEEEcCCCCCCCeE-------EEecCCCcEEEEeeEEeccccCCcCccccCcceEecCCCceEEEEc


  Q ss_pred             c----CCEEEEeecCCCc-----eEEEeCCEEecccccccCCcceEeeEEEEEEEEcCCceeeccccccCCcccceeecc
  Q Sun_Sep_08_09:  584 T----DEAIFYFYETPNH-----KAVFSGTTFIGCDASYTAVFKVVDPHITWAVVWVGGFIDSGSKWFADGSNEVTTFDV  654 (928)
  Q Consensus       584 s----DDCIAiKscspgH-----GIsIsN~tsvGSlGsy~~~~dV~NItV~N~t~~~GhGISIGS~~~~ng~N~Vtv~d~  654 (928)
                        |    -+...+...+.+.     .+++.++.+-.+..+-+ ....-.+++.|..++.-.+..+++   ..+..       
  T Consensus       170 n~f~~h~k~~LiG~sd~~~~~~~~vT~~~N~f~~~~~R~P-r~r~G~~Hv~NN~~~n~~~~~~~~---~~~a~-------  238 (326)
  T 3vmv_A          170 NKFENHWKTMLVGHTDNASLAPDKITYHHNYFNNLNSRVP-LIRYADVHMFNNYFKDINDTAINS---RVGAR-------  238 (326)
  T ss_dssp             CEEEEEEECEEECSSSCGGGCCEEEEEESCEEEEEEECTT-EEESCEEEEESCEEEEESSCSEEE---ETTCE-------
  T ss_pred             eEEecCceEEEECCCCCCcccCccEEEEeeEecCCcCcCC-cccCCcEEEEccEEECCCceEEee---cCCcE-------


  Q ss_pred             cEEEEEEECCCcCceeEEeEEEecCcc------------ccc
  Q Sun_Sep_08_09:  655 VGARVPARDARPYTTPTANIGMQSGGI------------KNS  684 (928)
  Q Consensus       655 ~GiRIKTw~G~~~NVTFeNI~m~nggV------------~~P  684 (928)
                                      |..|+-.+++  +            ++|
  T Consensus       239 --------------v~~e~N~F~~--~~~~~~~~~~~~~~~~  264 (326)
  T 3vmv_A          239 --------------VFVENNYFDN--VGSGQADPTTGFIKGP  264 (326)
  T ss_dssp             --------------EEEESCEEEE--ESCCSBCTTTCCBCSS
  T ss_pred             --------------EEEEceEEEC--CcCccccccccccccc


  No 58 
>1idk_A Pectin lyase A; signal, glycoprotein, multigene family; 1.93A {Aspergillus niger} SCOP: b.80.1.2 PDB:
   1idj _A
  Probab=87.11  E-value=2.6  Score=46.95  Aligned_cols=101  Identities=5%  Similarity=-0.029  Sum_probs=0.0

  Q ss_pred             EeecceEEEEee----EEEcCCCccccccccccceEEEE-eecCeEEEeEEEec--CCCCcCCCceeeeccccEEEEec-
  Q Sun_Sep_08_09:  513 LMDVRNCTFSDI----DFGATRFGRWEELGRATYSIYWN-KFNECRFAGMYAKT--DIDSANFNSNVFDSCELRRRLDT-  584 (928)
  Q Consensus       513 f~~~tNVtIsgI----tI~NSP~g~w~aI~v~~fhv~wn-~s~NVtI~nItIda--~s~s~NTDGIDI~~S~NVtI~Ns-  584 (928)
                        +.-.+|.+|.+.    .|....             +.+. ..+||.|+||+|..  +......|+|-+.+++||.|.+| 
  T Consensus       104 l~v~snkTI~G~G~~~~i~G~g-------------l~i~~~a~NVIIrnL~i~~~~~~~~~g~DaI~i~~s~nVwIDHcs  170 (359)
  T 1idk_A          104 ITVTSNKSLIGEGSSGAIKGKG-------------LRIVSGAENIIIQNIAVTDINPKYVWGGDAITLDDCDLVWIDHVT  170 (359)
  T ss_dssp             EEECSSEEEEECTTTCEEESCC-------------EEECTTCEEEEEESCEEEEECTTEETSCCSEEECSCEEEEEESCE
  T ss_pred             EEeCCCceEEEecCCeEEecce-------------EEEecCCCcEEEeCeEEEcccccccccCCceeecCCCcEEEEeeE


  Q ss_pred             -----CCEEEEeecCCCceEEEeCCEEeccc-------------ccccCCcceEeeEEEEEEE
  Q Sun_Sep_08_09:  585 -----DEAIFYFYETPNHKAVFSGTTFIGCD-------------ASYTAVFKVVDPHITWAVV  629 (928)
  Q Consensus       585 -----DDCIAiKscspgHGIsIsN~tsvGSl-------------Gsy~~~~dV~NItV~N~t~  629 (928)
                             |+++.. ...+.+.|.|+||.+.+..             +...+..+  ++++.+..+
  T Consensus       171 ~s~~~d~~~~~-g~~~s~~VTISnn~f~~~~~~s~~~~G~h~~~~~L~G~sd--~vT~hhN~f  230 (359)
  T 1idk_A          171 TARIGRQHYVL-GTSADNRVSLTNNYIDGVSDYSATCDGYHYWAIYLDGDAD--LVTMKGNYI  230 (359)
  T ss_dssp             EEEESSCSEEE-CCCTTCEEEEESCEEECBCSCBTTSSSBBSCCEEECCSSC--EEEEESCEE
  T ss_pred             eecCCCCcEEe-cccCcceEEEECcEecCCcccccccCccccceEEEEecCC--CeEEEceEe


  No 59 
>2qy1_A Pectate lyase II; GAG lyase; 1.90A {Xanthomonas campestris PV} PDB:  2qxz _A  2qx3 _A
  Probab=86.59  E-value=3.2  Score=45.60  Aligned_cols=111  Identities=10%  Similarity=-0.040  Sum_probs=0.0

  Q ss_pred             CCcEEEEeecceEEEEeeEEEcCCCccccccccccceEEEE-eecCeEEEeEEEecCCCCcCCCceeee-----ccccEE
  Q Sun_Sep_08_09:  507 VSEYVTLMDVRNCTFSDIDFGATRFGRWEELGRATYSIYWN-KFNECRFAGMYAKTDIDSANFNSNVFD-----SCELRR  580 (928)
  Q Consensus       507 RP~lI~f~~~tNVtIsgItI~NSP~g~w~aI~v~~fhv~wn-~s~NVtI~nItIda~s~s~NTDGIDI~-----~S~NVt  580 (928)
                        .+..+.+....|.+|.+   .+.+        +....+.+. .++||.|+||+|.........|+|.+.     .++||.
  T Consensus        62 ~~~~~~l~v~sn~TI~G---~~a~--------i~g~gl~i~~~~~NVIIrnl~i~~~~~~~~~DaI~i~g~~~~~s~nVW  130 (330)
  T 2qy1_A           62 PAKTVQIKNKSDVTIKG---ANGS--------AANFGIRVVGNAHNVIIQNMTIGLLQGGEDADSISLEGNSSGEPSKIW  130 (330)
  T ss_dssp             CCCEEEEESCCSEEEEE---CTTC--------BBSSEEEEESSCEEEEEESCEEESCSSGGGCCSEEEECBTTBCCEEEE
  T ss_pred             ccceeEEEcCCCeEEEC---CCcE--------EeeeeEEEeCCCCeEEEeCeEEeCCCCCCCCcceeeccccCcccccEE


  Q ss_pred             EEec------CCEE---------EEeecCCCceEEEeCCE--------EecccccccCCcceEeeEEEEEEE
  Q Sun_Sep_08_09:  581 RLDT------DEAI---------FYFYETPNHKAVFSGTT--------FIGCDASYTAVFKVVDPHITWAVV  629 (928)
  Q Consensus       581 I~Ns------DDCI---------AiKscspgHGIsIsN~t--------svGSlGsy~~~~dV~NItV~N~t~  629 (928)
                        |.+|      |+|.         .+....+.+.|.|+||.        ++|+.-.+..... .+|++.++.+
  T Consensus       131 IDH~s~s~~~~~~~~~~~~~~Dg~idi~~~s~~VTISnn~f~~h~k~~L~G~sd~~~~~~~-~~vT~h~N~f  201 (330)
  T 2qy1_A          131 VDHNTVFASLTKCSGAGDASFDGGIDMKKGVHHVTVSYNYVYNYQKVALNGYSDSDTKNSA-ARTTYHHNRF  201 (330)
  T ss_dssp             EESCEEECCCCCCTTCTTCSSCCSEEEESSCEEEEEESCEEEEEEECCEESSSTTCGGGGG-CEEEEESCEE
  T ss_pred             EEeEEEEccccccccCCcceeecccccccCcceEEEEcceeccCCeEEEECCCCccccCCC-ceEEEECcEE


  No 60 
>2o04_A Pectate lyase, PL; hexasaccharide compound II, calciums; HET: ADA; 1.70A {Bacillus subtilis} PDB:  2nzm _A*
   2o0v _A*  2o0w _A  2o17 _A*  2o1d _A*  2bsp _A  1bn8 _A  3krg _A*
  Probab=85.63  E-value=2.8  Score=47.39  Aligned_cols=103  Identities=9%  Similarity=-0.051  Sum_probs=0.0

  Q ss_pred             EEEeecceEEEEee----EEEcCCCccccccccccceEEEEeecCeEEEeEEEecCCC---------------CcCCCce
  Q Sun_Sep_08_09:  511 VTLMDVRNCTFSDI----DFGATRFGRWEELGRATYSIYWNKFNECRFAGMYAKTDID---------------SANFNSN  571 (928)
  Q Consensus       511 I~f~~~tNVtIsgI----tI~NSP~g~w~aI~v~~fhv~wn~s~NVtI~nItIda~s~---------------s~NTDGI  571 (928)
                        +.+.-.+|.+|-+.    .|....             +.+.. +||.|+||+|.....               ..+.|+|
  T Consensus       121 ~~i~v~snkTI~G~G~~~~i~g~g-------------l~i~~-~NVIIrnl~i~~~~~~~p~~~p~~~~~~~~~~~~DaI  186 (399)
  T 2o04_A          121 VMVDIPANTTIVGSGTNAKVVGGN-------------FQIKS-DNVIIRNIEFQDAYDYFPQWDPTDGSSGNWNSQYDNI  186 (399)
  T ss_dssp             HEEECCSSEEEEESSSCCEEESCE-------------EEECS-EEEEEESCEEECCCCSSCEEETTSSTTCEEECCCCSE
  T ss_pred             eEEEeCCCceEEeccCCeEEeeCE-------------EEeeC-CCEEEeCeEEecCccccccccccccccccccCCCCeE


  Q ss_pred             eeeccccEEEEec-----------------------CCEEEEeecCCCceEEEeCCE--------EecccccccCCcceE
  Q Sun_Sep_08_09:  572 VFDSCELRRRLDT-----------------------DEAIFYFYETPNHKAVFSGTT--------FIGCDASYTAVFKVV  620 (928)
  Q Consensus       572 DI~~S~NVtI~Ns-----------------------DDCIAiKscspgHGIsIsN~t--------svGSlGsy~~~~dV~  620 (928)
                        .+.+++||.|.+|                       |.|+-++.  +.+.|.|+||.        ++|+.-++.......
  T Consensus       187 ~i~~s~nVWIDHcs~s~~~~~d~~~~~~~G~~~~~~Dgl~Di~~--~s~~VTISnn~f~~h~k~~LiG~sd~~~~d~g~~  264 (399)
  T 2o04_A          187 TINGGTHIWIDHCTFNDGSRPDSTSPKYYGRKYQHHDGQTDASN--GANYITMSYNYYHDHDKSSIFGSSDSKTSDDGKL  264 (399)
  T ss_dssp             EEESCEEEEEESCEEECTTCCGGGSCEETTEECCCCCCSEEEET--TCEEEEEESCEEEEEEECCEESCCTTCGGGTTCC
  T ss_pred             EecCCCcEEEEeeeeecCCCccccccccccceeeccccceeeec--cCCcEEEEeeEEcCCCceeEeCCCCCCccccCce


  Q ss_pred             eeEEEEEEE
  Q Sun_Sep_08_09:  621 DPHITWAVV  629 (928)
  Q Consensus       621 NItV~N~t~  629 (928)
                        +|++.++.+
  T Consensus       265 ~vT~h~N~f  273 (399)
  T 2o04_A          265 KITLHHNRY  273 (399)
  T ss_dssp             CEEEESCEE
  T ss_pred             eEEEECcEe


  No 61 
>1vbl_A Pectate lyase 47; PL 47, thermostable, bacillus subtilis, pectin, calcium ION; 1.91A {Bacillus SP}
  Probab=85.19  E-value=2.6  Score=47.83  Aligned_cols=88  Identities=11%  Similarity=0.037  Sum_probs=0.0

  Q ss_pred             eeEecCCeEEEeccceeeechhhcccCCCCCCCcEEEEeecceEEEEeeEEEcC------------------CCcccccc
  Q Sun_Sep_08_09:  476 SVVHGNGAIITGNSVTLLGWRKVKASGLKFSVSEYVTLMDVRNCTFSDIDFGAT------------------RFGRWEEL  537 (928)
  Q Consensus       476 ~LI~GsNItItG~~GtIDGW~~~~~~g~~~~RP~lI~f~~~tNVtIsgItI~NS------------------P~g~w~aI  537 (928)
                        .+..++|.+|.|.            .....-+-.-|++.+++||.|++|+|.+.                  +  .+.+|
  T Consensus       127 ~i~v~snkTI~G~------------G~~~~i~g~gl~i~~~~NVIIrNl~i~~~~~~~p~~~p~~~~~~~~~~--~~DaI  192 (416)
  T 1vbl_A          127 MVYVGSNTSIIGV------------GKDAKIKGGGFLIKNVDNVIIRNIEFEAPLDYFPEWDPTDGTLGEWNS--EYDSI  192 (416)
  T ss_dssp             EEECCSSEEEEEC------------TTCCEEESCEEEEESCEEEEEESCEEECCCCSSCEEETTSTTTCEEEC--CCCSE
  T ss_pred             EEEeCCCeeEEec------------CCCeEEecCEEEeecCceEEEeCeEEEcCccccccccccccccccccC--CCceE


  Q ss_pred             ccccceEEEEeecCeEEEeEEEecCCCCcCC------------Cc-eeee-ccccEEEEec
  Q Sun_Sep_08_09:  538 GRATYSIYWNKFNECRFAGMYAKTDIDSANF------------NS-NVFD-SCELRRRLDT  584 (928)
  Q Consensus       538 ~v~~fhv~wn~s~NVtI~nItIda~s~s~NT------------DG-IDI~-~S~NVtI~Ns  584 (928)
                               .+..++||-|+++++......--.            || +|+. .|++|||++|
  T Consensus       193 -------~i~~s~nVWIDHcs~s~~~~~d~~~~~~~Gr~~~~~DGl~Di~~~s~~VTISnn  246 (416)
  T 1vbl_A          193 -------SIEGSSHIWIDHNTFTDGDHPDRSLGTYFGRPFQQHDGALDIKNSSDFITISYN  246 (416)
  T ss_dssp             -------EEESCEEEEEESCEEECTTCCGGGSCEETTEECCCCCCSEEEESSCEEEEEESC
  T ss_pred             -------EecCCceEEEEccEEecCCCcccccccccCcceeecccceeeecCCCcEEEEee


  No 62 
>1pe9_A Pectate lyase A; parallel beta helix; 1.60A {Erwinia chrysanthemi} SCOP: b.80.1.1 PDB:  1ooc _A  1jta _A
   1jrg _A
  Probab=84.86  E-value=2.7  Score=46.82  Aligned_cols=95  Identities=7%  Similarity=-0.023  Sum_probs=0.0

  Q ss_pred             eeEecCCeEEEeccceeeechhhcccCCCCCCCcEEEE---eecceEEEEeeEEEcCCCccccccccccceEEEEeecCe
  Q Sun_Sep_08_09:  476 SVVHGNGAIITGNSVTLLGWRKVKASGLKFSVSEYVTL---MDVRNCTFSDIDFGATRFGRWEELGRATYSIYWNKFNEC  552 (928)
  Q Consensus       476 ~LI~GsNItItG~~GtIDGW~~~~~~g~~~~RP~lI~f---~~~tNVtIsgItI~NSP~g~w~aI~v~~fhv~wn~s~NV  552 (928)
                        .+..++|.+|.|.            .....-+-.-|++   .+++||.|++|+|.+..          ..+..|...+. 
  T Consensus        82 ~l~v~snkTI~G~------------G~~~~i~g~gl~i~~~~~~~NVIIrNl~i~~~~----------d~~p~~~~~~g-  138 (361)
  T 1pe9_A           82 QINIPANTTVIGL------------GTDAKFINGSLIIDGTDGTNNVIIRNVYIQTPI----------DVEPHYEKGDG-  138 (361)
  T ss_dssp             EEECCSSEEEEEC------------TTCCEEESSEEEEEGGGTCEEEEEESCEEECCC----------CSSCEEETTTE-
  T ss_pred             eEEecCCcEEEcc------------CCCeEEecCEEEEecCCCCceEEEeCeEEEcCc----------ccccccccccC-


  Q ss_pred             EEEeEEEecCCCCcCCCceeeec-cccEEEEec-----------------------CCEEEEeecCCCceEEEeCCEE
  Q Sun_Sep_08_09:  553 RFAGMYAKTDIDSANFNSNVFDS-CELRRRLDT-----------------------DEAIFYFYETPNHKAVFSGTTF  606 (928)
  Q Consensus       553 tI~nItIda~s~s~NTDGIDI~~-S~NVtI~Ns-----------------------DDCIAiKscspgHGIsIsN~ts  606 (928)
                                   ...+-|+|.+.+ ++||.|.+|                       |.|+-++.  +.+.|.|++|.+
  T Consensus       139 -----------~~~~~DaI~i~~~s~nVWIDHcs~s~~~~~~~~~~~~~G~~~~~~DgllDi~~--~s~~VTiS~n~f  203 (361)
  T 1pe9_A          139 -----------WNAEWDAMNITNGAHHVWIDHVTISDGNFTDDMYTTKDGETYVQHDGALDIKR--GSDYVTISNSLI  203 (361)
  T ss_dssp             -----------EECCCCSEEEETTCEEEEEESCEEECTTSCGGGCCEETTEECCCCCCSEEECT--TCEEEEEESCEE
  T ss_pred             -----------cccCCceEEeecCCceEEEEccEeecccccccccccccCcceeeccceeeeec--CCCcEEEEeeEE


  No 63 
>3zsc_A Pectate trisaccharide-lyase; hydrolase; HET: ADA AQA; 1.94A {Thermotoga maritima}
  Probab=82.88  E-value=2.3  Score=47.11  Aligned_cols=62  Identities=10%  Similarity=-0.037  Sum_probs=0.0

  Q ss_pred             eEEEEeecCeEEEeEEEecC--CCCc-----CCCceeeeccccEEEEec------CCEEEEeecCCCceEEEeCCEE
  Q Sun_Sep_08_09:  543 SIYWNKFNECRFAGMYAKTD--IDSA-----NFNSNVFDSCELRRRLDT------DEAIFYFYETPNHKAVFSGTTF  606 (928)
  Q Consensus       543 hv~wn~s~NVtI~nItIda~--s~s~-----NTDGIDI~~S~NVtI~Ns------DDCIAiKscspgHGIsIsN~ts  606 (928)
                        .+.+..++||.|+||.|...  ...+     .-|+|.+.+++||.|.+|      |.|+.++.  +.+.|.|+||.+
  T Consensus        84 Gi~I~~a~NVIIrnl~i~~~~~~~~~~~~~~~~DaI~i~~s~nVWIDHcs~s~~~Dg~idi~~--~s~~vTISnn~f  158 (340)
  T 3zsc_A           84 GLVIKDAQNVIIRNIHFEGFYMEDDPRGKKYDFDYINVENSHHIWIDHITFVNGNDGAVDIKK--YSNYITVSWNKF  158 (340)
  T ss_dssp             EEEEESCEEEEEESCEEECCCCTTCTTSCSSCCCSEEEESCEEEEEESCEEESCSSCSEEEET--TCEEEEEESCEE
  T ss_pred             ceEEEcCceEEEeCeEEECCccccCccCCcCCCCeEEEecCCcEEEEeeeeccCCccceEEec--CCceEEEECcEe


  No 64 
>3uw0_A Pectinesterase; right-handed beta-helix, carbohydrate esterase, hydrolase; 3.50A {Yersinia enterocolitica
  subsp}
  Probab=81.79  E-value=12  Score=41.77  Aligned_cols=116  Identities=14%  Similarity=0.147  Sum_probs=0.0

  Q ss_pred             HHHHHHhCCE------EEEcCCeEEEeeEEEcCCccccceeeeEecCCeEEEeccc----eeee-----chhhcccCCCC
  Q Sun_Sep_08_09:  441 FQKAFATCAS------IFIPAGTYKVTDLTLDKSAYGEQQVSVVHGNGAIITGNSV----TLLG-----WRKVKASGLKF  505 (928)
  Q Consensus       441 IqaAI~aC~s------VvVPaGtYlIg~VtLksnvYG~~~~~LI~GsNItItG~~G----tIDG-----W~~~~~~g~~~  505 (928)
                        ||+|++++..      |+|.+|+|. ..|.+..             .+|+|.|+ |    +|.+     -....+.+.+.
  T Consensus        47 Iq~Ai~aa~~~~~~~~I~I~~G~Y~-E~v~I~k-------------~~itl~G~-g~~~TiIt~~~~~~~~~~~g~~~gt  111 (364)
  T 3uw0_A           47 INAALKSAPKDDTPFIIFLKNGVYT-ERLEVAR-------------SHVTLKGE-NRDGTVIGANTAAGMLNPQGEKWGT  111 (364)
  T ss_dssp             HHHHHHHSCSSSSCEEEEECSEEEC-CCEEECS-------------TTEEEEES-CTTTEEEEECCCTTSBCTTCSBCCT
  T ss_pred             HHHHHhhcccCCCcEEEEEeCCEEE-EEEEEcC-------------CeEEEEec-CCCCeEEEccccccccccccccccc


  Q ss_pred             CCCcEEEEeecceEEEEeeEEEcC-----------------CCccccccccccceEEEE-eecCeEEEeEEEecCCCCcC
  Q Sun_Sep_08_09:  506 SVSEYVTLMDVRNCTFSDIDFGAT-----------------RFGRWEELGRATYSIYWN-KFNECRFAGMYAKTDIDSAN  567 (928)
  Q Consensus       506 ~RP~lI~f~~~tNVtIsgItI~NS-----------------P~g~w~aI~v~~fhv~wn-~s~NVtI~nItIda~s~s~N  567 (928)
                        .+...+.+ ...+++++||+|+|+                 ...+..++       ... ..++..|.++.+..     +
  T Consensus       112 ~~saTv~V-~a~~f~a~nitf~Nt~~~~~~~~~~~~~p~~~~~~QAvAl-------~v~~~~D~~~f~~C~f~G-----~  178 (364)
  T 3uw0_A          112 SGSSTVLV-NAPNFTAENLTIRNDFDFPANKKKADTDPTKLKDTQAVAL-------LLAENSDKARFKAVKLEG-----Y  178 (364)
  T ss_dssp             TTCCSEEE-CSTTCEEEEEEEEECCCHHHHHHSCTTCTTCCSCCCCCSE-------EECTTCEEEEEEEEEEEC-----S
  T ss_pred             cCeeEEEE-ECCCEEEEeeeeEcCCcccccccccccccccccCCccEEE-------EEecCCCeEEEEeeEEEe-----c


  Q ss_pred             CCceeeeccccEEEEec
  Q Sun_Sep_08_09:  568 FNSNVFDSCELRRRLDT  584 (928)
  Q Consensus       568 TDGIDI~~S~NVtI~Ns  584 (928)
                        -|.+-...+.+..++||
  T Consensus       179 QDTLy~~~~gr~yf~~c  195 (364)
  T 3uw0_A          179 QDTLYSKTGSRSYFSDC  195 (364)
  T ss_dssp             BSCEEECTTCEEEEESC
  T ss_pred             ccceEeCCCCCEEEEcC


  No 65 
>2o04_A Pectate lyase, PL; hexasaccharide compound II, calciums; HET: ADA; 1.70A {Bacillus subtilis} PDB:  2nzm _A*
   2o0v _A*  2o0w _A  2o17 _A*  2o1d _A*  2bsp _A  1bn8 _A  3krg _A*
  Probab=80.33  E-value=4.5  Score=45.67  Aligned_cols=88  Identities=11%  Similarity=0.075  Sum_probs=0.0

  Q ss_pred             eeEecCCeEEEeccceeeechhhcccCCCCCCCcEEEEeecceEEEEeeEEEcCCC------------ccc----ccccc
  Q Sun_Sep_08_09:  476 SVVHGNGAIITGNSVTLLGWRKVKASGLKFSVSEYVTLMDVRNCTFSDIDFGATRF------------GRW----EELGR  539 (928)
  Q Consensus       476 ~LI~GsNItItG~~GtIDGW~~~~~~g~~~~RP~lI~f~~~tNVtIsgItI~NSP~------------g~w----~aI~v  539 (928)
                        .+..++|.+|.|.            .....-+-.-|++.. +||.|++|+|.+...            +.|    .+|  
  T Consensus       122 ~i~v~snkTI~G~------------G~~~~i~g~gl~i~~-~NVIIrnl~i~~~~~~~p~~~p~~~~~~~~~~~~DaI--  186 (399)
  T 2o04_A          122 MVDIPANTTIVGS------------GTNAKVVGGNFQIKS-DNVIIRNIEFQDAYDYFPQWDPTDGSSGNWNSQYDNI--  186 (399)
  T ss_dssp             EEECCSSEEEEES------------SSCCEEESCEEEECS-EEEEEESCEEECCCCSSCEEETTSSTTCEEECCCCSE--
  T ss_pred             EEEeCCCceEEec------------cCCeEEeeCEEEeeC-CCEEEeCeEEecCccccccccccccccccccCCCCeE--


  Q ss_pred             ccceEEEEeecCeEEEeEEEecCCCCcC-------------CCce-eee-ccccEEEEec
  Q Sun_Sep_08_09:  540 ATYSIYWNKFNECRFAGMYAKTDIDSAN-------------FNSN-VFD-SCELRRRLDT  584 (928)
  Q Consensus       540 ~~fhv~wn~s~NVtI~nItIda~s~s~N-------------TDGI-DI~-~S~NVtI~Ns  584 (928)
                             ....++||-|+++++.. ...++             .||. |+. .|++|||++|
  T Consensus       187 -----~i~~s~nVWIDHcs~s~-~~~~d~~~~~~~G~~~~~~Dgl~Di~~~s~~VTISnn  240 (399)
  T 2o04_A          187 -----TINGGTHIWIDHCTFND-GSRPDSTSPKYYGRKYQHHDGQTDASNGANYITMSYN  240 (399)
  T ss_dssp             -----EEESCEEEEEESCEEEC-TTCCGGGSCEETTEECCCCCCSEEEETTCEEEEEESC
  T ss_pred             -----EecCCCcEEEEeeeeec-CCCccccccccccceeeccccceeeeccCCcEEEEee


  No 66 
>1qcx_A Pectin lyase B; beta-helix protein, plant cell WALL; 1.70A {Aspergillus niger} SCOP: b.80.1.2
  Probab=79.15  E-value=9.3  Score=42.52  Aligned_cols=84  Identities=7%  Similarity=-0.052  Sum_probs=0.0

  Q ss_pred             EeecceEEEEee----EEEcCCCccccccccccceEEEE-eecCeEEEeEEEec--CCCCcCCCceeeeccccEEEEec-
  Q Sun_Sep_08_09:  513 LMDVRNCTFSDI----DFGATRFGRWEELGRATYSIYWN-KFNECRFAGMYAKT--DIDSANFNSNVFDSCELRRRLDT-  584 (928)
  Q Consensus       513 f~~~tNVtIsgI----tI~NSP~g~w~aI~v~~fhv~wn-~s~NVtI~nItIda--~s~s~NTDGIDI~~S~NVtI~Ns-  584 (928)
                        +.-.+|.+|.+.    .|....             +.+. ..+||.|+||+|..  +.....-|+|.+.+++||.|.+| 
  T Consensus       104 i~v~snkTI~G~g~~~~I~G~g-------------l~i~~~a~NVIIrnl~i~~~~~~~~~~~DaI~i~~s~nvwIDHcs  170 (359)
  T 1qcx_A          104 ITVNSNKSIVGQGTKGVIKGKG-------------LRVVSGAKNVIIQNIAVTDINPKYVWGGDAITVDDSDLVWIDHVT  170 (359)
  T ss_dssp             EECCSSEEEEECTTCCEEESCC-------------EEEETTCCCEEEESCEEEEECTTEETSCCSEEEESCCCEEEESCE
  T ss_pred             EEeCCCceEEecCCceEEecce-------------EEEecCCCCEEEeCcEEEecCCcccccCceeEecCCceEEEEeeE


  Q ss_pred             -----CCEEEEeecCCCceEEEeCCEEeccc
  Q Sun_Sep_08_09:  585 -----DEAIFYFYETPNHKAVFSGTTFIGCD  610 (928)
  Q Consensus       585 -----DDCIAiKscspgHGIsIsN~tsvGSl  610 (928)
                             |.++.. ...+.++|.|+|+.+.+++
  T Consensus       171 ~s~~~d~~~~~-~~~~s~~vTISnn~f~~~~  200 (359)
  T 1qcx_A          171 TARIGRQHIVL-GTSADNRVTISYSLIDGRS  200 (359)
  T ss_dssp             EEEESSCSEEE-CSSCCEEEEEESCEEECBC
  T ss_pred             eeccCcCceee-cccccccEEEECcEecCCc


  No 67 
>3vmv_A Pectate lyase; polysaccharide lyase family 1, beta-helix, pectolytic, polygalacturonate; 1.54A {Bacillus}
  PDB:  3vmw _A*
  Probab=74.36  E-value=11  Score=41.57  Aligned_cols=79  Identities=6%  Similarity=-0.122  Sum_probs=0.0

  Q ss_pred             EEeeEEEcCCCccccccccccceEEEEeecCeEEEeEEEecCCCCcCCCceeeec-cccEEEEec---------------
  Q Sun_Sep_08_09:  521 FSDIDFGATRFGRWEELGRATYSIYWNKFNECRFAGMYAKTDIDSANFNSNVFDS-CELRRRLDT---------------  584 (928)
  Q Consensus       521 IsgItI~NSP~g~w~aI~v~~fhv~wn~s~NVtI~nItIda~s~s~NTDGIDI~~-S~NVtI~Ns---------------  584 (928)
                        .++++|.-..    ....+....+.+..++||.|+||.|.... ...-|+|.+.+ ++||.|.+|               
  T Consensus        78 ~sn~TI~G~g----~~~~i~G~gl~i~~a~NVIIrNl~i~~~~-~~~~DaI~i~~~s~nVWIDH~s~s~~~~g~~~~~~~  152 (326)
  T 3vmv_A           78 IKNISIIGVG----TNGEFDGIGIRLSNAHNIIIQNVSIHHVR-EGEGTAIEVTDDSKNVWIDHNEFYSEFPGNGDSDYY  152 (326)
  T ss_dssp             EEEEEEEECT----TCCEEESCCEEEESEEEEEEESCEEECCC-STTSCSEEEETTCEEEEEESCEEECCSSTTSCTTSS
  T ss_pred             CCCeEEEecC----CCeEEeCcEEEEEecceEEEECeEEEcCC-CCCCCeEEEecCCCcEEEEeeEEeccccCCcCcccc


  Q ss_pred             CCEEEEeecCCCceEEEeCCEE
  Q Sun_Sep_08_09:  585 DEAIFYFYETPNHKAVFSGTTF  606 (928)
  Q Consensus       585 DDCIAiKscspgHGIsIsN~ts  606 (928)
                        |.++.++.  +.+.|.|+||.+
  T Consensus       153 Dgl~di~~--~s~~VTISnn~f  172 (326)
  T 3vmv_A          153 DGLVDMKR--NAEYITVSWNKF  172 (326)
  T ss_dssp             CCSEEECT--TCEEEEEESCEE
  T ss_pred             CcceEecC--CCceEEEEceEE


  No 68 
>1pcl_A Pectate lyase E; lyase (acting on polysaccharides); 2.20A {Erwinia chrysanthemi} SCOP: b.80.1.1
  Probab=59.08  E-value=1e+02  Score=34.30  Aligned_cols=127  Identities=10%  Similarity=0.022  Sum_probs=0.0

  Q ss_pred             EEEeecceEEEEee----EEEcCCCccccccccccceEEEEeecCeEEEeEEEecCCCCcC----CCceeeeccccEEEE
  Q Sun_Sep_08_09:  511 VTLMDVRNCTFSDI----DFGATRFGRWEELGRATYSIYWNKFNECRFAGMYAKTDIDSAN----FNSNVFDSCELRRRL  582 (928)
  Q Consensus       511 I~f~~~tNVtIsgI----tI~NSP~g~w~aI~v~~fhv~wn~s~NVtI~nItIda~s~s~N----TDGIDI~~S~NVtI~  582 (928)
                        +.+.-.+|.+|.+.    .|....             +.+..++||.|+||+|.......-    +||+.-..       
  T Consensus        74 ~~l~v~sn~TI~G~G~~~~i~g~g-------------l~i~~~~NVIIrnl~i~~~~~~~p~~~~~~g~~~~~-------  133 (355)
  T 1pcl_A           74 SQISIPSNTTIIGVGSNGKFTNGS-------------LVIKGVKNVILRNLYIETPVDVAPHYESGDGWNAEW-------  133 (355)
  T ss_pred             eeEEeCCCeEEEEecCCeEEecCE-------------EEEecCCeEEEeeeEEEcCcccccccccccCccccC-------


  Q ss_pred             ecCCEEEEeecCCCceEEEeCCEEecc------------------cccccCCcceEeeEEEEEEEEcCCceeeccccccC
  Q Sun_Sep_08_09:  583 DTDEAIFYFYETPNHKAVFSGTTFIGC------------------DASYTAVFKVVDPHITWAVVWVGGFIDSGSKWFAD  644 (928)
  Q Consensus       583 NsDDCIAiKscspgHGIsIsN~tsvGS------------------lGsy~~~~dV~NItV~N~t~~~GhGISIGS~~~~n  644 (928)
                           |+|.+   ...+++-|..|++.-+                  .|..-......+|+|.||.+             .+
  T Consensus       134 ---DaI~i---~~s~nVWIDH~s~s~~~~~d~~~~~~~G~~~~~~Dgl~Di~~~s~~VTiS~n~f-------------~~  194 (355)
  T 1pcl_A          134 ---DAAVI---DNSTNVWVDHVTISDGSFTDDKYTTKDGEKYVQHDGALDIKKGSDYVTISYSRF-------------EL  194 (355)
  T ss_pred             ---ceEEe---cCCCcEEEEeeEEeccccCccccccccCccccccccceeeecCCCcEEEEeeEE-------------cC


  Q ss_pred             CcccceeecccEEEEEEECC------CcCceeEEeEEEecCccccc
  Q Sun_Sep_08_09:  645 GSNEVTTFDVVGARVPARDA------RPYTTPTANIGMQSGGIKNS  684 (928)
  Q Consensus       645 g~N~Vtv~d~~GiRIKTw~G------~~~NVTFeNI~m~nggV~~P  684 (928)
                        -..        +.-|-.-+.      +..+|||.+-.+.+..-+.|
  T Consensus       195 h~k--------~~LiG~sd~~~~~d~g~~~vT~hhN~f~~~~~R~P  232 (355)
  T 1pcl_A          195 HDK--------TILIGHSDSNGSQDSGKLRVTFHNNVFDRVTERAP  232 (355)
  T ss_pred             CCc--------eEEeCCCCCCcccccCcceEEEECcEEeCCcccCC


  No 69 
>1ru4_A Pectate lyase, PEL9A; parallel beta-helix; 1.60A {Erwinia chrysanthemi} SCOP: b.80.1.9
  Probab=47.13  E-value=39  Score=38.03  Aligned_cols=85  Identities=14%  Similarity=0.076  Sum_probs=0.0

  Q ss_pred             EEEeecceEEEEeeEEEcCCCccccccccccceEEEEeec-CeEEEeEEEecCCC----CcCCCceeeecc--ccEEEEe
  Q Sun_Sep_08_09:  511 VTLMDVRNCTFSDIDFGATRFGRWEELGRATYSIYWNKFN-ECRFAGMYAKTDID----SANFNSNVFDSC--ELRRRLD  583 (928)
  Q Consensus       511 I~f~~~tNVtIsgItI~NSP~g~w~aI~v~~fhv~wn~s~-NVtI~nItIda~s~----s~NTDGIDI~~S--~NVtI~N  583 (928)
                        |.+.. .+.+|++.+|.+..          ...+.+.... +.+|.+.+|....+    ..|.|||.+..+  .+.+|++
  T Consensus       132 I~v~g-s~~~i~n~~i~~n~----------~~GI~l~~~~s~n~I~nn~i~~N~d~~~~g~~~dG~~~~~~~g~Gn~~~~  200 (400)
  T 1ru4_A          132 AYVIG-SHNTFENTAFHHNR----------NTGLEINNGGSYNTVINSDAYRNYDPKKNGSMADGFGPKQKQGPGNRFVG  200 (400)
  T ss_dssp             EEECS-SSCEEESCEEESCS----------SCSEEECTTCCSCEEESCEEECCCCTTTTTSSCCSEEECTTCCSCCEEES
  T ss_pred             EEEeC-CCcEEEeEEEECCC----------ceeEEEEcccCCeEEEceEEEcccCccccCcccceEEEEecccCCeEEEC


  Q ss_pred             c------CCEEEEeecCCCceEEEeCCEEec
  Q Sun_Sep_08_09:  584 T------DEAIFYFYETPNHKAVFSGTTFIG  608 (928)
  Q Consensus       584 s------DDCIAiKscspgHGIsIsN~tsvG  608 (928)
                        |      ||.|-+.  .+...+.|+||++.+
  T Consensus       201 ~~~~~N~ddGidl~--~~~~~v~i~nn~a~~  229 (400)
  T 1ru4_A          201 CRAWENSDDGFDLF--DSPQKVVIENSWAFR  229 (400)
  T ss_dssp             CEEESCSSCSEECT--TCCSCCEEESCEEES
  T ss_pred             CEEeecCCCcEEEE--ecCCCEEEEeEEEEC


  No 70 
>2inu_A Insulin fructotransferase; right-handed parallel beta-helix, lyase; 1.80A {Bacillus SP} PDB:  2inv _A*
  Probab=34.99  E-value=1.4e+02  Score=34.03  Aligned_cols=121  Identities=7%  Similarity=0.000  Sum_probs=0.0

  Q ss_pred             CCeEEEeccceeeechhhcccCCCCCCCcEEEEee-cceEEEEeeEEEcCCCccccccccccceEEEEeecCeEEEeEEE
  Q Sun_Sep_08_09:  481 NGAIITGNSVTLLGWRKVKASGLKFSVSEYVTLMD-VRNCTFSDIDFGATRFGRWEELGRATYSIYWNKFNECRFAGMYA  559 (928)
  Q Consensus       481 sNItItG~~GtIDGW~~~~~~g~~~~RP~lI~f~~-~tNVtIsgItI~NSP~g~w~aI~v~~fhv~wn~s~NVtI~nItI  559 (928)
                        ++|+|.|  =+|+|+.--.........-.-|.+.. ..+++|++..|.+.-           |.+....+++++|.+-.|
  T Consensus       136 s~V~~~~--v~I~G~~~~~~G~s~~~~dAGI~v~~~~d~~~I~nn~i~~~~-----------fGI~l~~a~~~~I~~N~I  202 (410)
  T 2inu_A          136 SGIVFRD--FCLDGVGFTPGKNSYHNGKTGIEVASDNDSFHITGMGFVYLE-----------HALIVRGADALRVNDNMI  202 (410)
  T ss_dssp             ECCEEES--CEEECCCCSSSTTSCCCSCEEEEECSCEESCEEESCEEESCS-----------EEEEETTEESCEEESCEE
  T ss_pred             CCcEECC--EEEECCEeecCCCCcccCceeEEEeccCCeEEEECCEEeccc-----------EEEEEccCCCcEEECCEE


  Q ss_pred             e------------------cCCCCcCCCc--eeeeccccEEEEec------CCEEEEeec--------------------
  Q Sun_Sep_08_09:  560 K------------------TDIDSANFNS--NVFDSCELRRRLDT------DEAIFYFYE--------------------  593 (928)
  Q Consensus       560 d------------------a~s~s~NTDG--IDI~~S~NVtI~Ns------DDCIAiKsc--------------------  593 (928)
                        .                  ...-....||  |-++.+++.+|++-      -|+|-+..+                    
  T Consensus       203 ~e~GNgI~L~G~~~~~~I~~N~i~~~~dG~gIyl~ns~~~~I~~N~i~~~~R~gIh~m~s~~~~i~~N~f~~~~~Gi~~M  282 (410)
  T 2inu_A          203 AECGNCVELTGAGQATIVSGNHMGAGPDGVTLLAENHEGLLVTGNNLFPRGRSLIEFTGCNRCSVTSNRLQGFYPGMLRL  282 (410)
  T ss_dssp             ESSSEEEEECSCEESCEEESCEEECCTTSEEEEEESEESCEEESCEECSCSSEEEEEESCBSCEEESCEEEESSSCSEEE
  T ss_pred             EecCCceeeccccccceEecceeeecCCCCEEEEEeCCCCEEECCCcccCcceEEEEEccCCCEEECCEEecceeEEEEE


  Q ss_pred             -CCCceEEEeCCEEeccccccc
  Q Sun_Sep_08_09:  594 -TPNHKAVFSGTTFIGCDASYT  614 (928)
  Q Consensus       594 -spgHGIsIsN~tsvGSlGsy~  614 (928)
                         +.++...+++..+....+.|+
  T Consensus       283 ~s~~~~n~v~~N~f~~~~~g~a  304 (410)
  T 2inu_A          283 LNGCKENLITANHIRRTNEGYP  304 (410)
  T ss_dssp             ESSCBSCEEESCEEEEECCCSG
  T ss_pred             EcCCCCCEEECCEEeccCCcee


  No 71 
>3riq_A Tailspike protein; right handed beta-helix, endorhamnosidase, lipopolysaccharide, viral protein; 1.50A
  {Siphovirus 9na}
  Probab=30.25  E-value=94  Score=35.77  Aligned_cols=109  Identities=8%  Similarity=0.011  Sum_probs=0.0

  Q ss_pred             CeEEEeEEEecCCCCcCCCceeeec----------------------cccEEEEec--CCEEEEeecCCCceEEEeCCEE
  Q Sun_Sep_08_09:  551 ECRFAGMYAKTDIDSANFNSNVFDS----------------------CELRRRLDT--DEAIFYFYETPNHKAVFSGTTF  606 (928)
  Q Consensus       551 NVtI~nItIda~s~s~NTDGIDI~~----------------------S~NVtI~Ns--DDCIAiKscspgHGIsIsN~ts  606 (928)
                        |+.|+++....+    =-||||+..                      -.|=.|.|-  -+|.-+-.-+.+.+-.++|++.
  T Consensus       264 nLqF~d~~~i~~----~~DG~Dl~aD~g~pe~R~~D~~laqYp~~qLP~nHii~Ni~~~~~lGVG~~~DG~~~~v~ni~~  339 (543)
  T 3riq_A          264 RLVFDNITTIQC----YYDGIDVNADTGSPTERVDDYTLAEYPWFQLPTQHIIRNIITRDCMGIGAWWDGQKNIIDNVVT  339 (543)
  T ss_dssp             SCEEEEEEEESC----SSCSCEECSCCSSCCCCSSSCCTTTSCTTCCCCCCEEEEEEEESCSSCSSEECSSSCEEEEEEE
  T ss_pred             eEEEeccceEEE----eecceeccCCCCCCccCCCCcchhhCchhhCchhhhhhhhheeccceeeeeecCCCCeEeeEEe


  Q ss_pred             eccccc----ccCCcceEeeEEEEEEEEcCCceeeccccccCCcccceee---cccEEEEEEECCCcC-----ceeEEeE
  Q Sun_Sep_08_09:  607 IGCDAS----YTAVFKVVDPHITWAVVWVGGFIDSGSKWFADGSNEVTTF---DVVGARVPARDARPY-----TTPTANI  674 (928)
  Q Consensus       607 vGSlGs----y~~~~dV~NItV~N~t~~~GhGISIGS~~~~ng~N~Vtv~---d~~GiRIKTw~G~~~-----NVTFeNI  674 (928)
                        --|.|.    +..+..+.||++-+++-            -.--.|++.+.   -++|+|||..++.+.     |-|..||
  T Consensus       340 ~dcag~G~~~~~~~~~ftNitvI~~N~------------~~~~~nQI~i~G~~~vnGi~I~~~~~~G~~I~APnStvS~i  407 (543)
  T 3riq_A          340 YEAHKEGMFDRGTNNDITNITVVCANK------------DLTNLNQIVCEGGSRLRGIMVHAYTTQGYAVYAPSSEVSNV  407 (543)
  T ss_dssp             ESCSSCSEEECSSSCEEEEEEEESCST------------TCSSCCSEEECSCCEEEEEEEECSSCSSCSEEEEEEEEEEE
  T ss_pred             eccccCcceeeccCcceeeEEEEeccc------------cCCCcceEEEecCcEecceEeeccCCCceEEECCCcccccc


  Q ss_pred             E
  Q Sun_Sep_08_09:  675 G  675 (928)
  Q Consensus       675 ~  675 (928)
                        .
  T Consensus       408 ~  408 (543)
  T 3riq_A          408 S  408 (543)
  T ss_dssp             E
  T ss_pred             c


  No 72 
>1pe9_A Pectate lyase A; parallel beta helix; 1.60A {Erwinia chrysanthemi} SCOP: b.80.1.1 PDB:  1ooc _A  1jta _A
   1jrg _A
  Probab=27.41  E-value=1.7e+02  Score=32.59  Aligned_cols=94  Identities=14%  Similarity=0.046  Sum_probs=0.0

  Q ss_pred             EEEeecceEEEEee----EEEcCCCccccccccccceEEE---EeecCeEEEeEEEecCCCCcC----CCceeeeccccE
  Q Sun_Sep_08_09:  511 VTLMDVRNCTFSDI----DFGATRFGRWEELGRATYSIYW---NKFNECRFAGMYAKTDIDSAN----FNSNVFDSCELR  579 (928)
  Q Consensus       511 I~f~~~tNVtIsgI----tI~NSP~g~w~aI~v~~fhv~w---n~s~NVtI~nItIda~s~s~N----TDGIDI~~S~NV  579 (928)
                        +.+.-.+|.+|.|.    .|.+..             +.+   ..++||.|+||+|....+..-    +||+.-..    
  T Consensus        81 ~~l~v~snkTI~G~G~~~~i~g~g-------------l~i~~~~~~~NVIIrNl~i~~~~d~~p~~~~~~g~~~~~----  143 (361)
  T 1pe9_A           81 SQINIPANTTVIGLGTDAKFINGS-------------LIIDGTDGTNNVIIRNVYIQTPIDVEPHYEKGDGWNAEW----  143 (361)
  T ss_dssp             SEEECCSSEEEEECTTCCEEESSE-------------EEEEGGGTCEEEEEESCEEECCCCSSCEEETTTEEECCC----
  T ss_pred             eeEEecCCcEEEccCCCeEEecCE-------------EEEecCCCCceEEEeCeEEEcCcccccccccccCcccCC----


  Q ss_pred             EEEecCCEEEEeecCCCceEEEeCCEEecc------------------cccccCCcceEeeEEEEEEE
  Q Sun_Sep_08_09:  580 RRLDTDEAIFYFYETPNHKAVFSGTTFIGC------------------DASYTAVFKVVDPHITWAVV  629 (928)
  Q Consensus       580 tI~NsDDCIAiKscspgHGIsIsN~tsvGS------------------lGsy~~~~dV~NItV~N~t~  629 (928)
                              |+|.+..  +.++|-|.-|++..+                  .|..-......+|||.||.+
  T Consensus       144 ------DaI~i~~--~s~nVWIDHcs~s~~~~~~~~~~~~~G~~~~~~DgllDi~~~s~~VTiS~n~f  203 (361)
  T 1pe9_A          144 ------DAMNITN--GAHHVWIDHVTISDGNFTDDMYTTKDGETYVQHDGALDIKRGSDYVTISNSLI  203 (361)
  T ss_dssp             ------CSEEEET--TCEEEEEESCEEECTTSCGGGCCEETTEECCCCCCSEEECTTCEEEEEESCEE
  T ss_pred             ------ceEEeec--CCceEEEEccEeecccccccccccccCcceeeccceeeeecCCCcEEEEeeEE


  No 73 
>2fl8_A Baseplate structural protein GP10; bacteriophage T4, tail, evolution, structur comparisons, virus-viral
  protein complex; 12.00A {Enterobacteria phage T4} PDB:  2fl9 _A
  Probab=25.38  E-value=75  Score=37.73  Aligned_cols=76  Identities=20%  Similarity=0.231  Sum_probs=0.0

  Q ss_pred             EEEcCcEEeecccce---------------EccCCCEEEeCCCcCCCCEEEEEEcCccCCCCCCccccccceEEEeeccc
  Q Sun_Sep_08_09:  166 IIINGDMQYVGRGFE---------------FNADSLSVTLAQPLEEGDEVVFLLTGVPAVPDNPNVNDWVQINWLYNNGA  230 (928)
  Q Consensus       166 ~~~~g~~~~~~~~~e---------------~~~~~~~i~~~~~l~~~~~~~~~~~~i~~~~~~~~v~~~~~i~wiyn~~~  230 (928)
                        ||--|+.+|=++.|+               ...|+..|+|.+|.++||.|++..          ..++-.++|.=||   
  T Consensus       193 vy~rgn~lyyg~~~~~~sd~gs~g~~~~~~~~ldg~~irl~~pc~~gd~v~i~t----------y~dgia~~rssy~---  259 (602)
  T 2fl8_A          193 VKHRGNELYYGDVFSENSDFGSPGENEGELVPLDGFNIRLRQPCNIGDTVQIET----------FMDGVSQWRSSYT---  259 (602)
  T ss_pred             EEEecceeEeccccCCcccCCCCCCCCCceeeccCceeeecCccccCCEEEEEE----------eeccHhhhhhhhe---


  Q ss_pred             cccceEEeecccEEee---eeEEEeCCEEecCCce
  Q Sun_Sep_08_09:  231 AVGGEQVIAIPYTFQS---VPAVYKNGLRLYKGLT  262 (928)
  Q Consensus       231 A~G~eT~Ft~~F~~~~---v~~v~inG~~~~~g~t  262 (928)
                                ++..++++   -....+.|++...++.
  T Consensus       260 --------~~~~~v~d~~~t~~~s~~g~~~v~dl~  286 (602)
  T 2fl8_A          260 --------RRQIRLLDSKLTSKTSLEGSIYVTDLS  286 (602)
  T ss_pred             --------eeeEEEEecCCccccccCCcEEEEecc


  No 74 
>1ee6_A Pectate lyase; parallel beta-helix, high-alkaline, low-molecular-weight; 2.30A {Bacillus SP} SCOP:
  b.80.1.1
  Probab=23.88  E-value=6.6e+02  Score=26.12  Aligned_cols=108  Identities=5%  Similarity=-0.093  Sum_probs=0.0

  Q ss_pred             cCCCccccccccccceEEEEeecCeEEEeEEEecCCCCcCCCceeeeccccEEEEe------cCCEEEEe----------
  Q Sun_Sep_08_09:  528 ATRFGRWEELGRATYSIYWNKFNECRFAGMYAKTDIDSANFNSNVFDSCELRRRLD------TDEAIFYF----------  591 (928)
  Q Consensus       528 NSP~g~w~aI~v~~fhv~wn~s~NVtI~nItIda~s~s~NTDGIDI~~S~NVtI~N------sDDCIAiK----------  591 (928)
                        +.|              ++...+.-+++|+.|-.+    --|||+-.++  -+|+|      |.|++++|          
  T Consensus        40 q~~--------------vF~le~GaTLkNvIIG~~----~~dGIHC~G~--CtleNVwwedVcEDA~T~k~~g~~~I~GG   99 (197)
  T 1ee6_A           40 QKP--------------IFRLEAGASLKNVVIGAP----AADGVHCYGD--CTITNVIWEDVGEDALTLKSSGTVNISGG   99 (197)
  T ss_dssp             CCC--------------SEEECTTEEEEEEEECSS----CTTCEEEESC--EEEEEEEESSCCSCSEEEEESEEEEEESC
  T ss_pred             CCc--------------EEEecCCCEEEEEEEcCC----CcccEEEcCc--eeEEEEEeeeccccccEEcCCCeEEEECC


  Q ss_pred             -----------ecCCCceEEEeCCE------EecccccccCCcceEeeEEEEEEEEcCCceeeccccccCCcccceeecc
  Q Sun_Sep_08_09:  592 -----------YETPNHKAVFSGTT------FIGCDASYTAVFKVVDPHITWAVVWVGGFIDSGSKWFADGSNEVTTFDV  654 (928)
  Q Consensus       592 -----------scspgHGIsIsN~t------svGSlGsy~~~~dV~NItV~N~t~~~GhGISIGS~~~~ng~N~Vtv~d~  654 (928)
                                   .+++++ +.|+|+.      ++-|.|.-...   ++|.++|+.+.++.-.-+++.  ..+..       
  T Consensus       100 gA~~A~DKV~Q~Ng~Gt-v~I~nF~~~~~GKl~RScGnc~~~---r~v~i~~v~~~~~k~~i~~~d--s~gdt-------  166 (197)
  T 1ee6_A          100 AAYKAYDKVFQINAAGT-INIRNFRADDIGKLVRQNGGTTYK---VVMNVENCNISRVKDAILRTD--SSTST-------  166 (197)
  T ss_dssp             EEEEEEEEEEEECSSEE-EEEESCEEEEEEEEEEECTTCCSC---EEEEEESCEEEEEEEEEEECC--CTTCE-------
  T ss_pred             CccCCCccEEEecCCce-EEEeeEEEccCCEEEEcCCCCccc---eEEEEeceEEECceEEEEEec--CCCCE-------


  Q ss_pred             cEEEEEEECCCcCceeEEeEEEecCccccc
  Q Sun_Sep_08_09:  655 VGARVPARDARPYTTPTANIGMQSGGIKNS  684 (928)
  Q Consensus       655 ~GiRIKTw~G~~~NVTFeNI~m~nggV~~P  684 (928)
                                      +++.|.++.+  +.+.
  T Consensus       167 --------------ati~n~~~~~--v~~~  180 (197)
  T 1ee6_A          167 --------------GRIVNTRYSN--VPTL  180 (197)
  T ss_dssp             --------------EEEESCEEES--CSCS
  T ss_pred             --------------EEEEecccCC--ccce


  No 75 
>2vbk_A Tailspike-protein; viral adhesion protein, viral protein, hydrolase, endorhamnosidase, right-handed
  parallel beta-helix; 1.25A {Enterobacteria phage SF6} PDB:  2vbe _A  2vbm _A*
  Probab=23.20  E-value=2.1e+02  Score=33.50  Aligned_cols=118  Identities=9%  Similarity=-0.043  Sum_probs=0.0

  Q ss_pred             EEEeecceEEEE-eeEEEcCCCccccccccccceEEEEeecCeEEEeEEEec--------------------CCCCcCCC
  Q Sun_Sep_08_09:  511 VTLMDVRNCTFS-DIDFGATRFGRWEELGRATYSIYWNKFNECRFAGMYAKT--------------------DIDSANFN  569 (928)
  Q Consensus       511 I~f~~~tNVtIs-gItI~NSP~g~w~aI~v~~fhv~wn~s~NVtI~nItIda--------------------~s~s~NTD  569 (928)
                        +.+..|.+++++ +|++.++-                   +||.|.|++|+.                    ++...+--
  T Consensus       198 IhPi~Cqnvt~r~gL~f~eSC-------------------rNV~IsnC~FsVGDdciaiksGk~~~~~~~~~~se~~~hg  258 (514)
  T 2vbk_A          198 SKFIACQAGTCRVGLHFLGQC-------------------VSVSVSSCHFSRGNYSADESFGIRIQPQTYAWSSEAVRSE  258 (514)
  T ss_dssp             EEEESCEEEEEEEEEEEESCC-------------------EEEEEESCEEECTTSCCTTCEEEEEECBCCTTTSSCBCCE
  T ss_pred             EeEeccCceecccCccccCCC-------------------CeEEEeccEEecCcceeeeecCceecccccCCcchhcccc


  Q ss_pred             ceeeecc------cc-EEEEec----CCEEEEeecCCCceEEEeCCEEecccccccCCcceE-eeEEEEEEEEcCCceee
  Q Sun_Sep_08_09:  570 SNVFDSC------EL-RRRLDT----DEAIFYFYETPNHKAVFSGTTFIGCDASYTAVFKVV-DPHITWAVVWVGGFIDS  637 (928)
  Q Consensus       570 GIDI~~S------~N-VtI~Ns----DDCIAiKscspgHGIsIsN~tsvGSlGsy~~~~dV~-NItV~N~t~~~GhGISI  637 (928)
                        ++-+.+-      +| |.+++|    -|-.-+..|+.. |+.|||+.-.-|....-...+.. ...|+.+++        
  T Consensus       259 av~igSE~m~~Gvk~~v~v~~Clf~~td~~~~~~~~~~-~~~~~~~~~~~~~~~~~~~~~~~~~~~~~~~~~--------  329 (514)
  T 2vbk_A          259 AIILDSETMCIGFKNAVYVHDCLDLHMEQLDLDYCGST-GVVIENVNGGFSFSNSWIAADADGTEQFTGIYF--------  329 (514)
  T ss_dssp             EEEEESSEEEESCSEEEEESCCEEEEEESEEEEEESSE-EEEESCCEEEEEEEEEEEEECTTCCSCCEEEEE--------
  T ss_pred             cEEECchhhcccccccEEEEeeeccCCccccccccCCc-ceEEEeccCceeeccceEEecCCCcceeEEEEE--------


  Q ss_pred             ccccccCCcccceeecccEEEEEE
  Q Sun_Sep_08_09:  638 GSKWFADGSNEVTTFDVVGARVPA  661 (928)
  Q Consensus       638 GS~~~~ng~N~Vtv~d~~GiRIKT  661 (928)
                             .-....-...-+.|++|.|
  T Consensus       330 -----~~~~~~~~~~~~~~~~~~~  348 (514)
  T 2vbk_A          330 -----RTPTSTQSHKIVSGVHINT  348 (514)
  T ss_dssp             -----CCCSSCCCCEEEEEEEEEC
  T ss_pred             -----eCCCccccceeeeeeEecc


  No 76 
>3grh_A YBHC, acyl-COA thioester hydrolase YBGC; beta-helix, periplasmic, lipoprotein, outer membrane,
  carbohydrate esterase family 8; 1.70A {Escherichia coli k-12}
  Probab=22.65  E-value=3.1e+02  Score=31.45  Aligned_cols=99  Identities=12%  Similarity=0.096  Sum_probs=0.0

  Q ss_pred             HHHHHHhC--CE------EEEcCCeEEEeeEEEcCCccccceeeeEecCCeEEEeccce----------eee---chhh-
  Q Sun_Sep_08_09:  441 FQKAFATC--AS------IFIPAGTYKVTDLTLDKSAYGEQQVSVVHGNGAIITGNSVT----------LLG---WRKV-  498 (928)
  Q Consensus       441 IqaAI~aC--~s------VvVPaGtYlIg~VtLksnvYG~~~~~LI~GsNItItG~~Gt----------IDG---W~~~-  498 (928)
                        ||+||+++  ..      |+|.+|+|. ..|.+.           -.-.+|+|.|. |.          +++   |.+| 
  T Consensus        92 IqeAVdaap~~~~~~r~vI~Ik~GvY~-E~V~Ip-----------~~K~~ItL~G~-G~~~t~Iti~~~~~~~~~~~d~~  158 (422)
  T 3grh_A           92 IQAAVDAAIIKRTNKRQYIAVMPGEYQ-GTVYVP-----------AAPGGITLYGT-GEKPIDVKIGLSLDGGMSPADWR  158 (422)
  T ss_dssp             HHHHHHHHHTTCCSSCEEEEECSEEEE-SCEEEC-----------CCSSCEEEEEC-SSSGGGEEEEECCCTTSCHHHHH
  T ss_pred             HHHHHHhchhcCCCccEEEEEeCCeEe-eeEEec-----------CCCCcEEEEec-cCCCceEEEeecccccccccccc


  Q ss_pred             -------------------------cccCCCCCCCcEEEEeecceEEEEeeEEEcC-------CCccccccccccceEEE
  Q Sun_Sep_08_09:  499 -------------------------KASGLKFSVSEYVTLMDVRNCTFSDIDFGAT-------RFGRWEELGRATYSIYW  546 (928)
  Q Consensus       499 -------------------------~~~g~~~~RP~lI~f~~~tNVtIsgItI~NS-------P~g~w~aI~v~~fhv~w  546 (928)
                                                 ........+.-.|.+ ...++.++||+|.|.       ..++..|+        -
  T Consensus       159 ~~~n~~G~~~~G~~aw~tf~~~~~~~sat~gT~~SAT~~V-~g~~F~a~niTf~Ntag~~~~~~~~QAVAL--------~  229 (422)
  T 3grh_A          159 HDVNPRGKYMPGKPAWYMYDSCQSKRSDSIGVLCSAVFWS-QNNGLQLQNLTIENTLGDSVDAGNHPAVAL--------R  229 (422)
  T ss_dssp             HHHCGGGSSCTTSTTHHHHHHHHTCCSSSCCGGGCCSEEE-CCTTCEEEEEEEEETTGGGSCSSCCCCCSE--------E
  T ss_pred             cccccccccccCccccccccccccccccceeccceEEEEE-ECCCEEEEeeEEEeCCCCCCCCCCCceEEE--------E


  Q ss_pred             EeecCeEEEeEEEec
  Q Sun_Sep_08_09:  547 NKFNECRFAGMYAKT  561 (928)
  Q Consensus       547 n~s~NVtI~nItIda  561 (928)
                        ...+...|.++.+..
  T Consensus       230 v~gDr~~fy~C~f~G  244 (422)
  T 3grh_A          230 TDGDQVQINNVNILG  244 (422)
  T ss_dssp             ECCSSEEEEEEEEEC
  T ss_pred             ecCCcEEEEeeEEEe
